# Supplementary material for: Phylo-Plex: a phylogenetically informed, low-cost amplicon sequencing platform for deployable high-resolution genomic epidemiology
Source: Nat Commun. 2026 Jul 9;17:5839. doi: 10.1038/s41467-026-75002-y (PMC13350907; doi:10.1038/s41467-026-75002-y)
Supplement: Supplementary file 3 — Supplementary Data 1 [file 41467_2026_75002_MOESM3_ESM.xlsx]

## Sheet: TPAE_design_dataset_metadata
Sample_Name	Sanger_Lane_ID_raw	Cleaned_fastq_id	SRR/ENA_Accession	Sample_Year	Citation	Sequencing_Method	Sample_Type	Geo_Country	Continent	Species	TPA_Lineage	Beale2021.TPA.sublineages	TPA.TPE.scheme	Grillova_MLST	Reads_or_assemblies	Proportion-N_>5_mapping+masking_Nichols	Assembly_Length_(total)	Assembly_#_contigs	Assembly_N50	Assembly_ref-sites_%	CheckM-completeness	CheckM-contamination
Amoy	NZ_CP015162.1	NZ_CP015162.1	NZ_CP015162.1	2011	Tong_2017	Rabbit-culture+HiSeq	low rabbit passage	China	Asia	TPA	SS14	2	2	24	assemblies	0.0386041	1139223	1	1139223	99.964	99.97	0
AR2	SRR3268682	SRR3268682.Treponema.ds2500000-reads	SRR3268682	2013	Arora_2016	Sequence_capture	clinical acquired	Argentina	S.America	TPA	SS14	1	1	novel_2	reads	0.0564599	1127950	109	18724	98.9748	99.57	0.81
AU15	SRR3268722	SRR3268722.Treponema.ds2500000-reads	SRR3268722	2013	Arora_2016	Sequence_capture	clinical acquired	Austria	Europe	TPA	SS14	1	1	conflict	reads	0.0376502	1129001	18	150427	99.0671	99.19	0
AU16	SRR3268723	SRR3268723.Treponema.ds2077609-reads	SRR3268723	2013	Arora_2016	Sequence_capture	clinical acquired	Austria	Europe	TPA	SS14	1	1	-	reads	0.0424345	1126942	33	59736	98.8864	100	0
B3	SRR2996728	SRR2996728.Treponema.ds225397-reads	SRR2996728	2015	Sun_2016	unenriched_Illumina_HiSeq_2500	low rabbit passage	China	Asia	TPA	SS14	2	2	3	reads	0.0368174	1134766	22	170743	99.5729	100	0
BAL3	SRR3268715	SRR3268715.Treponema.ds810142-reads	SRR3268715	1973	Arora_2016	Sequence_capture	rabbit inoculation	USA	N.America	TPA	Nichols	9	9	-	reads	0.0527612	1126316	39	66890	98.8315	100	0
BAL73	SRR3268726	SRR3268726.Treponema.ds378720-reads	SRR3268726	1973	Arora_2016	Sequence_capture	rabbit inoculation	USA	N.America	TPA	Nichols	Singleton	Singleton	-	reads	0.0891811	1128470	140	15152	99.0205	100	2.06
BosniaA	NZ_CP007548.1	NZ_CP007548.1	NZ_CP007548.1	1950	Staudová_2014	-	rabbit inoculation	Bosnia	Europe	TEN	-	NA	NA	-	assemblies	0.0318831	1137653	1	1137653	99.8263	99.97	0
IraqB-mcf	15169_6#53	15169_6#53.Treponema.ds2352679-reads	ERR5210583	1951	unpublished-WSI	-	rabbit_passage	Iraq	Asia	TEN	-	NA	NA	-	reads	0.0307258	1126461	19	222695	98.8442	99.97	0
C3	SRR2996729	SRR2996729.Treponema.ds1156472-reads	SRR2996729	2015	Sun_2016	unenriched_Illumina_HiSeq_2500	low rabbit passage	China	Asia	TPA	SS14	2	2	77	reads	0.0361251	1133010	14	598930	99.4188	100	0
CDC2	NC_016848.1	NC_016848.1	NC_016848.1	1980	Čejková_2012	-	rabbit inoculation	Ghana	Africa	TPE	-	NA	TPE36	-	assemblies	0.0708739	1139744	1	1139744	100.01	99.97	0
Chicago_tube2	15169_6#54	15169_6#54.Treponema.ds2500000-reads	ERR2756161	1951	Beale_2019_Global_TPA	SureSelect	Nichols_rabbit_passage	USA	N.America	TPA	Nichols	12	12	20	reads	0.0347793	1123226	16	597853	98.5603	100	0
CP0465	19444_8#9	19444_8#9.Treponema.ds1440088-reads	ERR1470338	2013	Marks_2018	SureSelect	Clinical_Swab	Solomon_Islands	Oceania	TPE	-	NA	TPE20	-	reads	0.0313558	1122652	23	81941	98.51	99.97	0
CP0492	19444_8#15	19444_8#15.Treponema.ds1410649-reads	ERR1470344	2013	Marks_2018	SureSelect	Clinical_Swab	Solomon_Islands	Oceania	TPE	-	NA	TPE20	-	reads	0.0323148	1122813	24	146746	98.5241	99.97	0
CP0495	19444_8#14	19444_8#14.Treponema.ds2033782-reads	ERR1470343	2013	Marks_2018	SureSelect	Clinical_Swab	Solomon_Islands	Oceania	TPE	-	NA	TPE20	-	reads	0.032256	1129120	18	172764	99.0775	99.97	0
CW30	SRR8501163.not-sapiens	SRR8501163.ds2500000-reads	SRR8501163	2014	Grillová_2019	DpnI_enrichment,_Illumina_NextSeq	clinical acquired	Czech_Republic	Europe	TPA	SS14	1	1	13	reads	0.0369894	1129953	23	208961	99.1506	100	0
CW56	SRR8501162.not-sapiens	SRR8501162.ds2012532-reads	SRR8501162	2013	Grillová_2019	DpnI_enrichment,_Illumina_NextSeq	clinical acquired	Cuba	Caribbean	TPA	SS14	1	1	1	reads	0.0378327	1129028	25	86668	99.0694	100	0
CW59	SRR8501165.not-sapiens	SRR8501165.ds2500000-reads	SRR8501165	2012	Grillová_2019	DpnI_enrichment,_Illumina_NextSeq	clinical acquired	France	Europe	TPA	Nichols	8	8	26	reads	0.0493316	1192844	32	86665	104.669	100	5.65
CW65	SRR8501164.not-sapiens	SRR8501164.ds356365-reads	SRR8501164	2014	Grillová_2019	DpnI_enrichment,_Illumina_NextSeq	clinical acquired	Australia	Oceania	TPA	Nichols	16	16	47	reads	0.0307258	1125493	49	52395	98.7592	100	0
CW82	SRR8501167	SRR8501167.ds2500000-reads	SRR8501167	2016	Grillová_2019	DpnI_enrichment,_Illumina_NextSeq	clinical acquired	Cuba	Caribbean	TPA	Nichols	Singleton	Singleton	37	reads	0.0383338	1150880	42	124167	100.987	100	0.32
CW83	SRR8501166.not-sapiens	SRR8501166.ds2500000-reads	SRR8501166	2015	Grillová_2019	DpnI_enrichment,_Illumina_NextSeq	clinical acquired	Cuba	Caribbean	TPA	Nichols	17	17	38	reads	0.044799	1144196	256	8729	100.4	99.17	7.99
CW84	SRR8501169.not-sapiens	SRR8501169.ds2038886-reads	SRR8501169	2015	Grillová_2019	DpnI_enrichment,_Illumina_NextSeq	clinical acquired	France	Europe	TPA	SS14	1	1	13	reads	0.0663273	1139652	24	160424	100.002	100	0.81
CW86	SRR8501171.not-sapiens	SRR8501171.ds2230553-reads	SRR8501171	2013	Grillová_2019	DpnI_enrichment,_Illumina_NextSeq	clinical acquired	France	Europe	TPA	Nichols	8	8	31	reads	0.0908597	1138819	124	15186	99.9286	99.6	0.09
CW87	SRR8501170.not-sapiens	SRR8501170.ds1033042-reads	SRR8501170	2016	Grillová_2019	DpnI_enrichment,_Illumina_NextSeq	clinical acquired	France	Europe	TPA	SS14	1	1	35	reads	0.0633688	1131644	48	55243	99.299	99.97	0
CZ27	SRR3268685	SRR3268685.Treponema.ds2191278-reads	SRR3268685	2012	Arora_2016	Sequence_capture	clinical congenital	Czech_Republic	Europe	TPA	SS14	3	3	3	reads	0.0371965	1127369	27	77547	98.9239	100	0.81
DAL-1	NC_016844.1	NC_016844.1	NC_016844.1	-	Čejková_2012	454	rabbit inoculation	USA	N.America	TPA	Nichols	10	10	22	assemblies	0.0376862	1139971	1	1139971	100.03	100	0
Fribourg-Blanc	NC_021179.1	NC_021179.1	NC_021179.1	1966	Zobaníková_2013	-	rabbit inoculation	Guinea	Africa	TPE	-	NA	TPE37	-	assemblies	0.0313558	1140481	1	1140481	100.074	99.97	0
Gambia-1	SRR4308597	SRR4308597.Treponema.ds2500000-reads	SRR4308597	2014	Knauf_2018	SureSelect	Face_lesion_biopsy	Gambia	Africa	TPE	-	NA	TPE25	-	reads	0.0323148	1138922	15	598503	99.9376	99.97	0
Gambia-2	SRR4308605	SRR4308605.Treponema.ds2500000-reads	SRR4308605	2014	Knauf_2018	SureSelect	Face_lesion_biopsy	Gambia	Africa	TPE	-	NA	TPE25	-	reads	0.032256	1148366	27	598539	100.766	99.97	0
Gauthier	NC_016843.1	NC_016843.1	NC_016843.1	1960	Čejková_2012	-	rabbit inoculation	Congo	Africa	TPE	-	NA	TPE33	-	assemblies	0.0318954	1139417	1	1139417	99.981	99.97	0
IND1_Kampung_Dalan_K363	SRR3268698	SRR3268698.Treponema.ds2500000-reads	SRR3268698	1990	Arora_2016	Sequence_capture	rabbit inoculation	Indonesia	Asia	TPE	-	NA	TPE29	-	reads	0.0493316	1124698	49	53362	98.6895	98.36	0
K3	SRR2996730	SRR2996730.Treponema.ds1809764-reads	SRR2996730	2015	Sun_2016	unenriched_Illumina_HiSeq_2500	low rabbit passage	China	Asia	TPA	SS14	2	2	3	reads	0.0361119	1133815	16	598872	99.4895	100	0
LMNP-1	LMNP-1--cat	LMNP-1--cat.Treponema.ds547120-reads	SRR4308608,SRR4308610,SRR4308611,SRR4308612	2007	Knauf_2018	Sequence_capture	N/A	Tanzania	Africa	TPE	-	NA	TPE31	-	reads	0.0663273	1138679	209	11722	99.9163	99.71	2.15
Mexico_A-mcf	15169_6#65	15169_6#65.Treponema.ds2500000-reads	ERR5210584	1953	Beale_2021_Global-TPA	SureSelect	rabbit inoculation	Mexico	N.America	TPA	SS14	Singleton	Singleton	21	reads	0.0368297	1125001	21	149021	98.7161	100	0
NE17	SRR3268707	SRR3268707.Treponema.ds1661286-reads	SRR3268707	2013	Arora_2016	Sequence_capture	clinical acquired	Netherlands	Europe	TPA	SS14	1	1	conflict	reads	0.0372237	1127407	10	210411	98.9272	100	0
NE20	SRR3268710	SRR3268710.Treponema.ds473145-reads	SRR3268710	2013	Arora_2016	Sequence_capture	clinical acquired	Netherlands	Europe	TPA	Nichols	8	8	26	reads	0.03998	1127714	30	60167	98.9541	100	0.05
Nichols_Houston_E	15169_6#56	15169_6#56.Treponema.ds2500000-reads	ERR2756162	1912	Beale_2019_Global_TPA	SureSelect	Nichols_rabbit_passage	USA	N.America	TPA	Nichols	11	11	20	reads	0.0379828	1122055	17	172751	98.4576	100	0
Nichols_Houston_J	15169_6#52	15169_6#52.Treponema.ds2500000-reads	ERR2756160	1912	Beale_2019_Global_TPA	SureSelect	Nichols_rabbit_passage	USA	N.America	TPA	Nichols	10	10	20	reads	0.0370824	1123365	16	206457	98.5725	100	0
Nichols_Houston_O	15169_6#60	15169_6#60.Treponema.ds2500000-reads	ERR2756163	1912	Beale_2019_Global_TPA	SureSelect	Nichols_rabbit_passage	USA	N.America	TPA	Nichols	11	11	20	reads	0.0371658	1123110	15	597711	98.5501	100	0
Nichols_v2	NC_021490.2	NC_021490.2	NC_021490.2	1912	Pětrošová_2012	Illumina_+_454	rabbit passage	USA	N.America	TPA	Nichols	11	11	20	assemblies	0.0374958	1139633	1	1139633	100	100	0
NKNP-1	SRR4308606	SRR4308606.Treponema.ds2500000-reads	SRR4308606	2015	Knauf_2018	Sequence_capture	clinical acquired	Senegal	Africa	TPE	-	NA	TPE40	-	reads	0.0663273	1142728	33	299213	100.272	99.97	0.09
NL09	22931_6#4	22931_6#4.Treponema.ds2207961-reads	ERR2710610	2016	Beale_2019_Global_TPA	SureSelect	Clinical_Swab	UK	Europe	TPA	SS14	1	1	-	reads	0.0382355	1130491	14	598764	99.1978	100	0
NL10	22931_6#5	22931_6#5.Treponema.ds2500000-reads	ERR2710611	2016	Beale_2019_Global_TPA	SureSelect	Clinical_Swab	UK	Europe	TPA	SS14	1	1	1	reads	0.0369306	1129687	12	597907	99.1273	100	0
NL11	22931_6#6	22931_6#6.Treponema.ds2500000-reads	ERR2710612	2016	Beale_2019_Global_TPA	SureSelect	Clinical_Swab	UK	Europe	TPA	SS14	1	1	1	reads	0.0372904	1130576	16	208977	99.2053	99.19	0
NL12	22931_6#7	22931_6#7.Treponema.ds726081-reads	ERR2710613	2016	Beale_2021_Global-TPA	SureSelect	Clinical_Swab	UK	Europe	TPA	SS14	1	1	72	reads	0.18045	1123120	60	41388	98.551	100	0
NL13	22931_6#8	22931_6#8.Treponema.ds1618428-reads	ERR2710614	2016	Beale_2019_Global_TPA	SureSelect	Clinical_Swab	UK	Europe	TPA	SS14	1	1	conflict	reads	0.0415227	1125226	24	274725	98.7358	99.97	0
NL14	22931_6#9	22931_6#9.Treponema.ds2500000-reads	ERR2710615	2016	Beale_2019_Global_TPA	SureSelect	Clinical_Swab	UK	Europe	TPA	Nichols	14	14	6	reads	0.0377169	1130856	13	598825	99.2298	100	0
NL16	22931_6#11	22931_6#11.Treponema.ds2500000-reads	ERR2710617	2016	Beale_2019_Global_TPA	SureSelect	Clinical_Swab	UK	Europe	TPA	SS14	1	1	2	reads	0.036942	1130061	12	299527	99.1601	100	0
NL17	22931_6#12	22931_6#12.Treponema.ds778035-reads	ERR2710618	2016	Beale_2019_Global_TPA	SureSelect	Clinical_Swab	UK	Europe	TPA	Nichols	14	14	-	reads	0.152903	1124916	45	53217	98.7086	100	0.81
NL19	22931_6#13	22931_6#13.Treponema.ds2422288-reads	ERR2710619	2016	Beale_2019_Global_TPA	SureSelect	Clinical_Swab	UK	Europe	TPA	Nichols	14	14	6	reads	0.0386006	1130524	17	171531	99.2007	100	0
PHE120001A	27455_5#1	27455_5#1.Treponema.ds2500000-reads	ERR3684609	2012	Beale_2021_Global-TPA	SureSelect	Clinical_Swab	UK	Europe	TPA	SS14	1	1	-	reads	0.0941093	1152750	470	3665	101.151	95.94	5.89
PHE120003A	27455_8#1	27455_8#1.Treponema.ds2158516-reads	ERR3684739	2012	Beale_2021_Global-TPA	SureSelect	Clinical_Swab	UK	Europe	TPA	SS14	1	1	-	reads	0.219131	1087424	775	1656	95.4188	91.81	14.72
PHE120006A	27455_5#2	27455_5#2.Treponema.ds2500000-reads	ERR3684610	2012	Beale_2021_Global-TPA	SureSelect	Clinical_Swab	UK	Europe	TPA	SS14	1	1	1	reads	0.0602254	1142568	171	10958	100.258	98.9	1.66
PHE120007A	27455_4#1	27455_4#1.Treponema.ds2500000-reads	ERR3684564	2012	Beale_2021_Global-TPA	SureSelect	Clinical_Swab	UK	Europe	TPA	SS14	1	1	1	reads	0.0393824	1134388	49	44529	99.5398	100	0.05
PHE120009B	27455_3#1	27455_3#1.Treponema.ds2500000-reads	ERR3684519	2012	Beale_2021_Global-TPA	SureSelect	Clinical_Swab	UK	Europe	TPA	SS14	1	1	1	reads	0.0375467	1132886	17	172996	99.408	100	0
PHE120011A	27455_2#1	27455_2#1.Treponema.ds2500000-reads	ERR3684482	2012	Beale_2021_Global-TPA	SureSelect	Clinical_Swab	UK	Europe	TPA	SS14	1	1	1	reads	0.041227	1131431	46	47472	99.2803	100	0
PHE120013A	27455_4#2	27455_4#2.Treponema.ds2500000-reads	ERR3684565	2012	Beale_2021_Global-TPA	SureSelect	Clinical_Swab	UK	Europe	TPA	SS14	1	1	1	reads	0.0556807	1146409	208	8890	100.595	98.76	4.55
PHE120014A	27455_7#1	27455_7#1.Treponema.ds2500000-reads	ERR3684694	2012	Beale_2021_Global-TPA	SureSelect	Clinical_Swab	UK	Europe	TPA	SS14	1	1	2	reads	0.107478	1148828	394	3967	100.807	94.68	5.82
PHE120016A	27455_7#2	27455_7#2.Treponema.ds2500000-reads	ERR3684695	2012	Beale_2021_Global-TPA	SureSelect	Clinical_Swab	UK	Europe	TPA	SS14	1	1	1	reads	0.0709558	1144427	201	8877	100.421	99.17	4.28
PHE120019A	27455_4#3	27455_4#3.Treponema.ds2500000-reads	ERR3684566	2012	Beale_2021_Global-TPA	SureSelect	Clinical_Swab	UK	Europe	TPA	SS14	1	1	1	reads	0.064663	1150289	269	6662	100.935	98.36	5.91
PHE120021A	27455_3#2	27455_3#2.Treponema.ds2500000-reads	ERR3684520	2012	Beale_2021_Global-TPA	SureSelect	Clinical_Swab	UK	Europe	TPA	SS14	1	1	1	reads	0.0466624	1137707	99	19407	99.831	98.76	1.88
PHE120022A	27455_4#4	27455_4#4.Treponema.ds2500000-reads	ERR3684567	2012	Beale_2021_Global-TPA	SureSelect	Clinical_Swab	UK	Europe	TPA	SS14	1	1	-	reads	0.120791	1149123	423	3873	100.833	97.55	7.79
PHE120024A	27455_3#3	27455_3#3.Treponema.ds2500000-reads	ERR3684521	2012	Beale_2021_Global-TPA	SureSelect	Clinical_Swab	UK	Europe	TPA	SS14	1	1	-	reads	0.0388024	1128245	24	126593	99.0007	100	0
PHE120025A	27455_6#1	27455_6#1.Treponema.ds2500000-reads	ERR3684652	2012	Beale_2021_Global-TPA	SureSelect	Clinical_Swab	UK	Europe	TPA	SS14	1	1	-	reads	0.0665567	1143188	228	7017	100.312	97.55	3.54
PHE120026A	27455_2#2	27455_2#2.Treponema.ds2500000-reads	ERR3684483	2012	unpublished-WSI	SureSelect	Clinical_Swab	UK	Europe	TPA	Nichols	NA	15	-	reads	0.0488736	1138748	122	15370	99.9223	100	2.8
PHE120027A	27455_6#2	27455_6#2.Treponema.ds2267554-reads	ERR3684653	2012	Beale_2021_Global-TPA	SureSelect	Clinical_Swab	UK	Europe	TPA	SS14	1	1	1	reads	0.130512	1145354	434	3745	100.502	97.84	5.25
PHE120028A	27455_6#3	27455_6#3.Treponema.ds2500000-reads	ERR3684654	2012	Beale_2021_Global-TPA	SureSelect	Clinical_Swab	UK	Europe	TPA	SS14	1	1	-	reads	0.0720062	1148508	243	7274	100.779	99.57	2.5499999999999998
PHE120029A	27455_2#3	27455_2#3.Treponema.ds2007497-reads	ERR3684484	2012	Beale_2021_Global-TPA	SureSelect	Clinical_Swab	UK	Europe	TPA	Nichols	15	15	-	reads	0.136564	1141955	371	4648	100.204	97.96	5.34
PHE120030A	27455_8#3	27455_8#3.Treponema.ds2500000-reads	ERR3684741	2012	Beale_2021_Global-TPA	SureSelect	Clinical_Swab	UK	Europe	TPA	SS14	1	1	-	reads	0.110929	1145096	513	3202	100.479	97.55	6.68
PHE120032A	27455_7#3	27455_7#3.Treponema.ds2500000-reads	ERR3684696	2012	Beale_2021_Global-TPA	SureSelect	Clinical_Swab	UK	Europe	TPA	SS14	1	1	1	reads	0.118849	1150895	495	3145	100.988	99.3	7.43
PHE120033A	29007_3#1	29007_3#1.Treponema.ds2500000-reads	ERR4045383	2012	Beale_2021_Global-TPA	SureSelect	Clinical_Swab	UK	Europe	TPA	Nichols	15	15	-	reads	0.105838	1147395	280	6199	100.681	97.58	4.58
PHE120034A	27455_7#4	27455_7#4.Treponema.ds2059933-reads	ERR3684697	2012	Beale_2021_Global-TPA	SureSelect	Clinical_Swab	UK	Europe	TPA	SS14	1	1	-	reads	0.223384	1118403	688	2070	98.1371	97.96	11.85
PHE130036A	27455_4#5	27455_4#5.Treponema.ds2500000-reads	ERR3684568	2013	Beale_2021_Global-TPA	SureSelect	Clinical_Swab	UK	Europe	TPA	SS14	1	1	1	reads	0.0439807	1133763	64	43381	99.4849	100	0.81
PHE130038A	27455_6#4	27455_6#4.Treponema.ds2270395-reads	ERR3684655	2013	Beale_2021_Global-TPA	SureSelect	Clinical_Swab	UK	Europe	TPA	SS14	1	1	-	reads	0.199034	1104641	818	1599	96.9295	93.43	10.81
PHE130039A	27455_3#4	27455_3#4.Treponema.ds2500000-reads	ERR3684522	2013	Beale_2021_Global-TPA	SureSelect	Clinical_Swab	UK	Europe	TPA	SS14	1	1	43	reads	0.0411427	1136566	44	55605	99.7309	100	0.27
PHE130040A	27455_1#1	27455_1#1.Treponema.ds2500000-reads	ERR3684450	2013	Beale_2021_Global-TPA	SureSelect	Clinical_Swab	UK	Europe	TPA	SS14	1	1	1	reads	0.0368639	1133159	15	175066	99.4319	100	0
PHE130041A	27455_6#5	27455_6#5.Treponema.ds1937857-reads	ERR3684656	2013	Beale_2021_Global-TPA	SureSelect	Clinical_Swab	UK	Europe	TPA	SS14	1	1	-	reads	0.204736	1128818	606	2463	99.051	97.55	9.74
PHE130043A	27455_2#4	27455_2#4.Treponema.ds2500000-reads	ERR3684485	2013	Beale_2021_Global-TPA	SureSelect	Clinical_Swab	UK	Europe	TPA	SS14	1	1	2	reads	0.0407294	1131119	43	77104	99.2529	100	0
PHE130045A	27455_3#5	27455_3#5.Treponema.ds2500000-reads	ERR3684523	2013	Beale_2021_Global-TPA	SureSelect	Clinical_Swab	UK	Europe	TPA	SS14	1	1	1	reads	0.0439456	1135242	77	30730	99.6147	99.6	0.05
PHE130046A	27455_6#6	27455_6#6.Treponema.ds2221021-reads	ERR3684657	2013	Beale_2021_Global-TPA	SureSelect	Clinical_Swab	UK	Europe	TPA	SS14	1	1	-	reads	0.166221	1138961	571	2589	99.941	97.15	6.39
PHE130047A	27455_4#6	27455_4#6.Treponema.ds2500000-reads	ERR3684569	2013	Beale_2021_Global-TPA	SureSelect	Clinical_Swab	UK	Europe	TPA	SS14	1	1	1	reads	0.0582027	1141929	171	12634	100.201	99.97	0.7
PHE130048A	29007_3#15	29007_3#15.Treponema.ds2500000-reads	ERR4045394	2013	Beale_2021_Global-TPA	SureSelect	Clinical_Swab	UK	Europe	TPA	Nichols	6	6	-	reads	0.0971841	1148675	255	7036	100.793	97.96	4.7
PHE130049A	27455_6#7	27455_6#7.Treponema.ds2238189-reads	ERR3684658	2013	Beale_2021_Global-TPA	SureSelect	Clinical_Swab	UK	Europe	TPA	SS14	1	1	-	reads	0.14159	1143672	471	3517	100.354	95.89	8.3699999999999992
PHE130050A	27455_6#8	27455_6#8.Treponema.ds2500000-reads	ERR3684659	2013	Beale_2021_Global-TPA	SureSelect	Clinical_Swab	UK	Europe	TPA	SS14	1	1	28	reads	0.114326	1148955	444	3470	100.818	97.55	4.46
PHE130051A	27847_1#2	27847_1#2.Treponema.ds2173255-reads	ERR3811625	2013	Beale_2021_Global-TPA	SureSelect	Clinical_Swab	UK	Europe	TPA	SS14	1	1	-	reads	0.242727	1115108	606	2577	97.848	95.54	7.53
PHE130052A	27455_1#2	27455_1#2.Treponema.ds2500000-reads	ERR3684451	2013	Beale_2021_Global-TPA	SureSelect	Clinical_Swab	UK	Europe	TPA	SS14	1	1	-	reads	0.0371684	1133057	13	598870	99.423	99.19	0
PHE130053A	27455_5#5	27455_5#5.Treponema.ds2500000-reads	ERR3684613	2013	Beale_2021_Global-TPA	SureSelect	Clinical_Swab	UK	Europe	TPA	SS14	1	1	1	reads	0.0689743	1154626	233	7571	101.316	98.92	2.13
PHE130054A	27455_4#8	27455_4#8.Treponema.ds2500000-reads	ERR3684571	2013	Beale_2021_Global-TPA	SureSelect	Clinical_Swab	UK	Europe	TPA	SS14	1	1	-	reads	0.107634	1153409	457	3608	101.209	97.35	5.5
PHE130056A	27455_4#9	27455_4#9.Treponema.ds2500000-reads	ERR3684572	2013	Beale_2021_Global-TPA	SureSelect	Clinical_Swab	UK	Europe	TPA	SS14	1	1	-	reads	0.0700037	1157044	388	4329	101.528	98.76	3.68
PHE130060A	27455_7#5	27455_7#5.Treponema.ds2475114-reads	ERR3684698	2013	Beale_2021_Global-TPA	SureSelect	Clinical_Swab	UK	Europe	TPA	SS14	1	1	-	reads	0.188577	1116757	654	2210	97.9927	96.34	9.01
PHE130064A	27455_3#6	27455_3#6.Treponema.ds2500000-reads	ERR3684524	2013	Beale_2021_Global-TPA	SureSelect	Clinical_Swab	UK	Europe	TPA	SS14	1	1	1	reads	0.0379222	1128361	17	598904	99.0109	100	0
PHE140073A	27455_4#10	27455_4#10.Treponema.ds2500000-reads	ERR3684573	2014	Beale_2021_Global-TPA	SureSelect	Clinical_Swab	UK	Europe	TPA	SS14	Singleton	Singleton	19	reads	0.0397642	1131850	51	65608	99.3171	99.6	1.61
PHE140074A	27455_3#7	27455_3#7.Treponema.ds2500000-reads	ERR3684525	2014	Beale_2021_Global-TPA	SureSelect	Clinical_Swab	UK	Europe	TPA	SS14	1	1	1	reads	0.0524672	1144908	183	11953	100.463	99.17	0.56999999999999995
PHE140076A	29007_3#2	29007_3#2.Treponema.ds2500000-reads	ERR4045384	2014	Beale_2021_Global-TPA	SureSelect	Clinical_Swab	UK	Europe	TPA	Nichols	14	14	-	reads	0.183413	1147308	506	3101	100.673	95.89	8.49
PHE140081A	27455_6#9	27455_6#9.Treponema.ds2500000-reads	ERR3684660	2014	Beale_2021_Global-TPA	SureSelect	Clinical_Swab	UK	Europe	TPA	SS14	1	1	-	reads	0.13019	1143136	542	2790	100.307	96.48	6.39
PHE140083A	27455_6#10	27455_6#10.Treponema.ds2500000-reads	ERR3684661	2014	Beale_2021_Global-TPA	SureSelect	Clinical_Swab	UK	Europe	TPA	SS14	1	1	1	reads	0.0824075	1149553	307	5747	100.87	96.7	4.17
PHE140084A	27455_7#7	27455_7#7.Treponema.ds2500000-reads	ERR3684700	2014	Beale_2021_Global-TPA	SureSelect	Clinical_Swab	UK	Europe	TPA	SS14	3	3	3	reads	0.0498987	1136230	96	19367	99.7014	99.93	1.26
PHE140085A	27455_1#3	27455_1#3.Treponema.ds2500000-reads	ERR3684452	2014	Beale_2021_Global-TPA	SureSelect	Clinical_Swab	UK	Europe	TPA	Nichols	14	14	6	reads	0.0385997	1133495	16	175188	99.4614	100	0
PHE140089A	27455_2#5	27455_2#5.Treponema.ds2114712-reads	ERR3684486	2014	Beale_2021_Global-TPA	SureSelect	Clinical_Swab	UK	Europe	TPA	Nichols	14	14	-	reads	0.120083	1141891	467	3187	100.198	98.76	9.3000000000000007
PHE140090A	27455_8#7	27455_8#7.Treponema.ds2500000-reads	ERR3684745	2014	Beale_2021_Global-TPA	SureSelect	Clinical_Swab	UK	Europe	TPA	SS14	1	1	-	reads	0.151399	1085644	823	1551	95.2626	92.72	18.5
PHE140093A	27455_5#7	27455_5#7.Treponema.ds2500000-reads	ERR3684615	2014	Beale_2021_Global-TPA	SureSelect	Clinical_Swab	UK	Europe	TPA	SS14	1	1	2	reads	0.0423169	1132087	47	54578	99.3379	99.97	0.27
PHE140095A	27455_3#8	27455_3#8.Treponema.ds2500000-reads	ERR3684526	2014	Beale_2021_Global-TPA	SureSelect	Clinical_Swab	UK	Europe	TPA	SS14	1	1	1	reads	0.04175	1132357	58	40336	99.3615	100	1.61
PHE140105A	27455_7#9	27455_7#9.Treponema.ds2500000-reads	ERR3684702	2014	Beale_2021_Global-TPA	SureSelect	Clinical_Swab	UK	Europe	TPA	SS14	1	1	-	reads	0.126249	1148423	469	3415	100.771	95.83	7.84
PHE150110A	27455_3#10	27455_3#10.Treponema.ds2500000-reads	ERR3684528	2015	Beale_2021_Global-TPA	SureSelect	Clinical_Swab	UK	Europe	TPA	SS14	1	1	1	reads	0.0414043	1135536	82	26234	99.6405	99.97	0
PHE150113A	27455_5#8	27455_5#8.Treponema.ds2500000-reads	ERR3684616	2015	Beale_2021_Global-TPA	SureSelect	Clinical_Swab	UK	Europe	TPA	SS14	1	1	1	reads	0.100972	1146791	384	4479	100.628	98.36	4.09
PHE150114A	27455_2#6	27455_2#6.Treponema.ds2500000-reads	ERR3684487	2015	Beale_2021_Global-TPA	SureSelect	Clinical_Swab	UK	Europe	TPA	Nichols	8	8	26	reads	0.0776873	1148022	303	5705	100.736	97.96	5.35
PHE150118A	29007_3#3	29007_3#3.Treponema.ds2500000-reads	ERR4045385	2015	Beale_2021_Global-TPA	SureSelect	Clinical_Swab	UK	Europe	TPA	Nichols	14	14	-	reads	0.158524	1145622	403	4228	100.526	97.96	3.26
PHE150119A	27455_5#10	27455_5#10.Treponema.ds2500000-reads	ERR3684618	2015	Beale_2021_Global-TPA	SureSelect	Clinical_Swab	UK	Europe	TPA	SS14	1	1	1	reads	0.0464456	1134144	73	35432	99.5184	99.19	1.24
PHE150121A	27455_1#4	27455_1#4.Treponema.ds2500000-reads	ERR3684453	2015	Beale_2021_Global-TPA	SureSelect	Clinical_Swab	UK	Europe	TPA	Nichols	14	14	6	reads	0.038827	1128242	19	298859	99.0005	100	0
PHE150122A	27455_5#11	27455_5#11.Treponema.ds2500000-reads	ERR3684619	2015	Beale_2021_Global-TPA	SureSelect	Clinical_Swab	UK	Europe	TPA	SS14	1	1	13	reads	0.0462517	1134029	67	35180	99.5083	100	0.75
PHE150123A	27455_7#10	27455_7#10.Treponema.ds2276873-reads	ERR3684703	2015	Beale_2021_Global-TPA	SureSelect	Clinical_Swab	UK	Europe	TPA	SS14	1	1	2	reads	0.211233	1130952	624	2359	99.2383	96.16	10.39
PHE150125A	27455_8#9	27455_8#9.Treponema.ds2348135-reads	ERR3684746	2015	Beale_2021_Global-TPA	SureSelect	Clinical_Swab	UK	Europe	TPA	SS14	1	1	-	reads	0.1654	1122440	671	2167	98.4914	93.88	10.02
PHE150126A	27455_2#8	27455_2#8.Treponema.ds2500000-reads	ERR3684489	2015	Beale_2021_Global-TPA	SureSelect	Clinical_Swab	UK	Europe	TPA	SS14	1	1	1	reads	0.0370096	1133358	16	175096	99.4494	100	0
PHE150129A	27847_1#8	27847_1#8.Treponema.ds2500000-reads	ERR3811631	2015	Beale_2021_Global-TPA	SureSelect	Clinical_Swab	UK	Europe	TPA	SS14	2	2	-	reads	0.231695	1105506	643	2242	97.0054	94.33	6.26
PHE150130A	27455_4#11	27455_4#11.Treponema.ds2500000-reads	ERR3684574	2015	Beale_2021_Global-TPA	SureSelect	Clinical_Swab	UK	Europe	TPA	SS14	1	1	1	reads	0.0390156	1129579	28	138444	99.1178	100	0.81
PHE150131A	27455_4#12	27455_4#12.Treponema.ds2500000-reads	ERR3684575	2015	Beale_2021_Global-TPA	SureSelect	Clinical_Swab	UK	Europe	TPA	SS14	1	1	2	reads	0.0408418	1131598	47	47898	99.2949	99.97	0.81
PHE150133A	27455_2#9	27455_2#9.Treponema.ds2500000-reads	ERR3684490	2015	Beale_2021_Global-TPA	SureSelect	Clinical_Swab	UK	Europe	TPA	Nichols	14	14	6	reads	0.0514519	1135544	92	24095	99.6412	100	2.42
PHE150136A	27614_2#15	27614_2#15.Treponema.ds1785277-reads	ERR3699570	2015	Beale_2021_Global-TPA	SureSelect	Clinical_Swab	UK	Europe	TPA	SS14	1	1	-	reads	0.207106	1136543	511	2982	99.7289	97.15	9.66
PHE150137A	27455_4#13	27455_4#13.Treponema.ds2500000-reads	ERR3684576	2015	Beale_2021_Global-TPA	SureSelect	Clinical_Swab	UK	Europe	TPA	SS14	2	2	11	reads	0.0377397	1133284	17	170634	99.4429	100	0
PHE150138A	27455_4#14	27455_4#14.Treponema.ds2500000-reads	ERR3684577	2015	Beale_2021_Global-TPA	SureSelect	Clinical_Swab	UK	Europe	TPA	SS14	1	1	1	reads	0.0398194	1130489	40	43543	99.1976	100	0.4
PHE150143A	29007_3#16	29007_3#16.Treponema.ds2500000-reads	ERR4045395	2015	Beale_2021_Global-TPA	SureSelect	Clinical_Swab	UK	Europe	TPA	Nichols	14	14	-	reads	0.07147	1145686	194	10549	100.531	97.55	0.3
PHE150145A	27455_1#5	27455_1#5.Treponema.ds2500000-reads	ERR3684454	2015	Beale_2021_Global-TPA	SureSelect	Clinical_Swab	UK	Europe	TPA	Nichols	14	14	6	reads	0.039959	1129371	25	97748	99.0995	100	0
PHE150148A	27455_3#12	27455_3#12.Treponema.ds2500000-reads	ERR3684530	2015	Beale_2021_Global-TPA	SureSelect	Clinical_Swab	UK	Europe	TPA	SS14	1	1	1	reads	0.0370456	1137850	17	598864	99.8435	100	0
PHE150149A	27455_2#10	27455_2#10.Treponema.ds2500000-reads	ERR3684491	2015	Beale_2021_Global-TPA	SureSelect	Clinical_Swab	UK	Europe	TPA	Nichols	14	14	6	reads	0.0546856	1138322	112	17219	99.885	98.79	0.27
PHE150150A	27455_1#6	27455_1#6.Treponema.ds1998946-reads	ERR3684455	2015	Beale_2021_Global-TPA	SureSelect	Clinical_Swab	UK	Europe	TPA	Nichols	14	14	6	reads	0.105048	1146978	406	4246	100.645	99.97	7.83
PHE150151A	27455_8#11	27455_8#11.Treponema.ds1992819-reads	ERR3684748	2015	Beale_2021_Global-TPA	SureSelect	Clinical_Swab	UK	Europe	TPA	SS14	1	1	-	reads	0.17307	1129411	593	2516	99.103	98.66	8.1999999999999993
PHE150153A	27455_4#17	27455_4#17.Treponema.ds2500000-reads	ERR3684580	2015	Beale_2021_Global-TPA	SureSelect	Clinical_Swab	UK	Europe	TPA	SS14	1	1	1	reads	0.0413762	1135310	74	34593	99.6207	100	1.21
PHE150154A	27455_4#18	27455_4#18.Treponema.ds2500000-reads	ERR3684581	2015	Beale_2021_Global-TPA	SureSelect	Clinical_Swab	UK	Europe	TPA	SS14	1	1	-	reads	0.101329	1156777	517	3251	101.504	97.24	7.32
PHE150155A	27455_6#14	27455_6#14.Treponema.ds2247594-reads	ERR3684665	2015	Beale_2021_Global-TPA	SureSelect	Clinical_Swab	UK	Europe	TPA	SS14	1	1	-	reads	0.148032	1133526	620	2302	99.4641	93.93	8.19
PHE150158A	27455_8#12	27455_8#12.Treponema.ds1814051-reads	ERR3684749	2015	Beale_2021_Global-TPA	SureSelect	Clinical_Swab	UK	Europe	TPA	SS14	1	1	-	reads	0.217224	1096201	689	1971	96.1889	92.74	14.33
PHE150159A	27455_6#15	27455_6#15.Treponema.ds2500000-reads	ERR3684666	2015	Beale_2021_Global-TPA	SureSelect	Clinical_Swab	UK	Europe	TPA	SS14	1	1	27	reads	0.0703985	1130555	140	16067	99.2034	99.17	2.76
PHE150160A	27455_4#19	27455_4#19.Treponema.ds2500000-reads	ERR3684582	2015	Beale_2021_Global-TPA	SureSelect	Clinical_Swab	UK	Europe	TPA	SS14	1	1	1	reads	0.0386286	1134539	27	110926	99.553	100	0
PHE150161A	27455_5#12	27455_5#12.Treponema.ds2500000-reads	ERR3684620	2015	Beale_2021_Global-TPA	SureSelect	Clinical_Swab	UK	Europe	TPA	SS14	1	1	-	reads	0.054998	1139783	146	12661	100.013	100	1.8
PHE150162A	27455_2#11	27455_2#11.Treponema.ds2252752-reads	ERR3684492	2015	Beale_2021_Global-TPA	SureSelect	Clinical_Swab	UK	Europe	TPA	Nichols	14	14	6	reads	0.0738323	1142248	195	11092	100.229	99.17	1.98
PHE150163A	27455_4#20	27455_4#20.Treponema.ds2500000-reads	ERR3684583	2015	Beale_2021_Global-TPA	SureSelect	Clinical_Swab	UK	Europe	TPA	SS14	1	1	13	reads	0.0593031	1145811	213	8086	100.542	97.55	2.82
PHE150164A	27455_7#13	27455_7#13.Treponema.ds2500000-reads	ERR3684706	2015	Beale_2021_Global-TPA	SureSelect	Clinical_Swab	UK	Europe	TPA	SS14	1	1	-	reads	0.0937328	1151003	316	5525	100.998	98.36	7.07
PHE150166A	27455_2#12	27455_2#12.Treponema.ds1988448-reads	ERR3684493	2015	Beale_2021_Global-TPA	SureSelect	Clinical_Swab	UK	Europe	TPA	Nichols	14	14	6	reads	0.0907089	1144439	238	8357	100.422	99.57	1.77
PHE150168A	27455_8#13	27455_8#13.Treponema.ds2147530-reads	ERR3684750	2015	Beale_2021_Global-TPA	SureSelect	Clinical_Swab	UK	Europe	TPA	Nichols	14	14	-	reads	0.181249	1121413	716	1877	98.4012	94.79	12.71
PHE150170A	27455_2#13	27455_2#13.Treponema.ds1801457-reads	ERR3684494	2015	Beale_2021_Global-TPA	SureSelect	Clinical_Swab	UK	Europe	TPA	Nichols	14	14	6	reads	0.141262	1143246	364	4449	100.317	96.75	4.09
PHE150173A	27455_6#16	27455_6#16.Treponema.ds1729631-reads	ERR3684667	2015	Beale_2021_Global-TPA	SureSelect	Clinical_Swab	UK	Europe	TPA	SS14	1	1	-	reads	0.249121	1117111	731	1832	98.0237	94.28	9.1199999999999992
PHE150175A	27455_5#14	27455_5#14.Treponema.ds2500000-reads	ERR3684622	2015	Beale_2021_Global-TPA	SureSelect	Clinical_Swab	UK	Europe	TPA	SS14	1	1	-	reads	0.149474	1141757	601	2510	100.186	97.98	9.11
PHE150177A	27455_3#13	27455_3#13.Treponema.ds2500000-reads	ERR3684531	2015	Beale_2021_Global-TPA	SureSelect	Clinical_Swab	UK	Europe	TPA	SS14	2	2	3	reads	0.0430101	1132688	57	37974	99.3906	100	0
PHE160184A	27455_6#18	27455_6#18.Treponema.ds2500000-reads	ERR3684669	2016	Beale_2021_Global-TPA	SureSelect	Clinical_Swab	UK	Europe	TPA	SS14	1	1	-	reads	0.0904895	1151860	354	4383	101.073	97.69	6
PHE160189A	27455_5#15	27455_5#15.Treponema.ds2500000-reads	ERR3684623	2016	Beale_2021_Global-TPA	SureSelect	Clinical_Swab	UK	Europe	TPA	SS14	1	1	14	reads	0.061905	1143666	179	9957	100.354	99.97	3.49
PHE160190A	27455_1#7	27455_1#7.Treponema.ds2500000-reads	ERR3684456	2016	Beale_2021_Global-TPA	SureSelect	Clinical_Swab	UK	Europe	TPA	SS14	1	1	75	reads	0.037	1138002	19	208974	99.8569	100	0
PHE160196A	27455_1#8	27455_1#8.Treponema.ds2500000-reads	ERR3684457	2016	Beale_2021_Global-TPA	SureSelect	Clinical_Swab	UK	Europe	TPA	Nichols	14	14	6	reads	0.0401652	1133326	29	94872	99.4466	100	0
PHE160197A	27455_4#21	27455_4#21.Treponema.ds2500000-reads	ERR3684584	2016	Beale_2021_Global-TPA	SureSelect	Clinical_Swab	UK	Europe	TPA	SS14	1	1	1	reads	0.0430285	1131711	47	56650	99.3049	99.19	0.16
PHE160198A	27455_3#15	27455_3#15.Treponema.ds2500000-reads	ERR3684533	2016	Beale_2021_Global-TPA	SureSelect	Clinical_Swab	UK	Europe	TPA	SS14	1	1	1	reads	0.0377599	1133402	15	175149	99.4532	99.19	0
PHE160199A	27455_5#16	27455_5#16.Treponema.ds2500000-reads	ERR3684624	2016	Beale_2021_Global-TPA	SureSelect	Clinical_Swab	UK	Europe	TPA	SS14	1	1	-	reads	0.0998588	1156485	458	3771	101.479	97.96	9.1999999999999993
PHE160203A	27455_2#14	27455_2#14.Treponema.ds2500000-reads	ERR3684495	2016	Beale_2021_Global-TPA	SureSelect	Clinical_Swab	UK	Europe	TPA	SS14	1	1	1	reads	0.0399634	1135029	31	118838	99.596	100	0.27
PHE160211A	27455_3#16	27455_3#16.Treponema.ds2500000-reads	ERR3684534	2016	Beale_2021_Global-TPA	SureSelect	Clinical_Swab	UK	Europe	TPA	SS14	1	1	1	reads	0.0384207	1133922	19	202066	99.4989	100	0
PHE160214A	27455_2#16	27455_2#16.Treponema.ds2500000-reads	ERR3684497	2016	Beale_2021_Global-TPA	SureSelect	Clinical_Swab	UK	Europe	TPA	SS14	1	1	1	reads	0.037193	1133599	16	173018	99.4705	100	0
PHE160215A	27455_4#22	27455_4#22.Treponema.ds2500000-reads	ERR3684585	2016	Beale_2021_Global-TPA	SureSelect	Clinical_Swab	UK	Europe	TPA	SS14	1	1	-	reads	0.0713322	1151237	335	5286	101.018	96.34	4.84
PHE160216A	27455_6#20	27455_6#20.Treponema.ds1994172-reads	ERR3684671	2016	Beale_2021_Global-TPA	SureSelect	Clinical_Swab	UK	Europe	TPA	SS14	1	1	-	reads	0.198991	1124510	787	1734	98.673	94.19	7.36
PHE160217A	27455_3#17	27455_3#17.Treponema.ds2500000-reads	ERR3684535	2016	Beale_2021_Global-TPA	SureSelect	Clinical_Swab	UK	Europe	TPA	SS14	1	1	1	reads	0.0376169	1132898	15	208973	99.409	100	0
PHE160224A	27455_1#9	27455_1#9.Treponema.ds2500000-reads	ERR3684458	2016	Beale_2021_Global-TPA	SureSelect	Clinical_Swab	UK	Europe	TPA	Nichols	14	14	6	reads	0.0396782	1133527	23	164957	99.4642	100	0
PHE160227A	27455_6#22	27455_6#22.Treponema.ds2091548-reads	ERR3684673	2016	Beale_2021_Global-TPA	SureSelect	Clinical_Swab	UK	Europe	TPA	SS14	1	1	1	reads	0.186206	1129018	672	2078	99.0686	94.15	8.3000000000000007
PHE160234A	27455_4#24	27455_4#24.Treponema.ds2500000-reads	ERR3684587	2016	Beale_2021_Global-TPA	SureSelect	Clinical_Swab	UK	Europe	TPA	SS14	1	1	-	reads	0.104018	1149959	485	3345	100.906	97.55	8.39
PHE160238A	27455_5#18	27455_5#18.Treponema.ds2500000-reads	ERR3684626	2016	Beale_2021_Global-TPA	SureSelect	Clinical_Swab	UK	Europe	TPA	SS14	1	1	1	reads	0.0542503	1148734	162	13672	100.799	98.36	3.52
PHE160239A	27455_3#19	27455_3#19.Treponema.ds2500000-reads	ERR3684537	2016	Beale_2021_Global-TPA	SureSelect	Clinical_Swab	UK	Europe	TPA	SS14	1	1	75	reads	0.0393886	1131952	42	64758	99.326	100	0
PHE160240A	27455_2#17	27455_2#17.Treponema.ds2500000-reads	ERR3684498	2016	Beale_2021_Global-TPA	SureSelect	Clinical_Swab	UK	Europe	TPA	SS14	1	1	-	reads	0.0458287	1133184	70	32409	99.4341	99.17	1.61
PHE160242A	27455_7#20	27455_7#20.Treponema.ds2500000-reads	ERR3684713	2016	Beale_2021_Global-TPA	SureSelect	Clinical_Swab	UK	Europe	TPA	SS14	1	1	conflict	reads	0.216328	1109664	785	1646	97.3703	94.37	10.68
PHE160243A	27455_1#10	27455_1#10.Treponema.ds2500000-reads	ERR3684459	2016	Beale_2021_Global-TPA	SureSelect	Clinical_Swab	UK	Europe	TPA	Nichols	14	14	6	reads	0.0540836	1140061	141	14053	100.038	99.97	2.27
PHE160245A	27455_5#20	27455_5#20.Treponema.ds2500000-reads	ERR3684628	2016	Beale_2021_Global-TPA	SureSelect	Clinical_Swab	UK	Europe	TPA	SS14	1	1	89	reads	0.134399	1146795	474	3403	100.628	98.36	10.220000000000001
PHE160246A	29007_3#4	29007_3#4.Treponema.ds2500000-reads	ERR4045386	2016	Beale_2021_Global-TPA	SureSelect	Clinical_Swab	UK	Europe	TPA	SS14	1	1	1	reads	0.109203	1146228	298	6221	100.579	98.36	2.9
PHE160247A	27455_4#25	27455_4#25.Treponema.ds2500000-reads	ERR3684588	2016	Beale_2021_Global-TPA	SureSelect	Clinical_Swab	UK	Europe	TPA	SS14	1	1	-	reads	0.0727986	1155204	379	4690	101.366	99.05	5.95
PHE160248A	27455_5#22	27455_5#22.Treponema.ds2500000-reads	ERR3684630	2016	Beale_2021_Global-TPA	SureSelect	Clinical_Swab	UK	Europe	TPA	SS14	1	1	-	reads	0.20401	1135503	670	2140	99.6376	94.09	9.57
PHE160249A	27455_1#11	27455_1#11.Treponema.ds2500000-reads	ERR3684460	2016	Beale_2021_Global-TPA	SureSelect	Clinical_Swab	UK	Europe	TPA	SS14	1	1	2	reads	0.0370298	1133059	13	598937	99.4231	100	0
PHE160253A	27455_2#18	27455_2#18.Treponema.ds2500000-reads	ERR3684499	2016	Beale_2021_Global-TPA	SureSelect	Clinical_Swab	UK	Europe	TPA	SS14	1	1	1	reads	0.0377371	1133006	15	299267	99.4185	100	0
PHE160254A	27455_4#26	27455_4#26.Treponema.ds2500000-reads	ERR3684589	2016	Beale_2021_Global-TPA	SureSelect	Clinical_Swab	UK	Europe	TPA	SS14	1	1	-	reads	0.170642	1133768	703	1961	99.4854	94.8	12.2
PHE160255A	27455_1#12	27455_1#12.Treponema.ds2500000-reads	ERR3684461	2016	Beale_2021_Global-TPA	SureSelect	Clinical_Swab	UK	Europe	TPA	Nichols	14	14	6	reads	0.0767378	1146421	327	5557	100.596	97.1	3.17
PHE160256A	27455_3#20	27455_3#20.Treponema.ds2500000-reads	ERR3684538	2016	Beale_2021_Global-TPA	SureSelect	Clinical_Swab	UK	Europe	TPA	SS14	1	1	2	reads	0.0463298	1138410	113	16199	99.8927	99.19	2.4500000000000002
PHE160259A	27455_2#19	27455_2#19.Treponema.ds2500000-reads	ERR3684500	2016	Beale_2021_Global-TPA	SureSelect	Clinical_Swab	UK	Europe	TPA	SS14	1	1	2	reads	0.0392692	1134428	23	155436	99.5433	100	0
PHE160260A	27455_5#23	27455_5#23.Treponema.ds2500000-reads	ERR3684631	2016	Beale_2021_Global-TPA	SureSelect	Clinical_Swab	UK	Europe	TPA	SS14	1	1	-	reads	0.147056	1141625	610	2421	100.175	96.51	9.15
PHE160262A	27455_2#20	27455_2#20.Treponema.ds2500000-reads	ERR3684501	2016	Beale_2021_Global-TPA	SureSelect	Clinical_Swab	UK	Europe	TPA	SS14	1	1	1	reads	0.0397527	1128874	23	187133	99.0559	99.97	0
PHE160263A	27455_1#13	27455_1#13.Treponema.ds1547402-reads	ERR3684462	2016	Beale_2021_Global-TPA	SureSelect	Clinical_Swab	UK	Europe	TPA	Nichols	14	14	-	reads	0.169536	1132294	591	2556	99.356	97.29	10.54
PHE160264A	27455_2#21	27455_2#21.Treponema.ds2500000-reads	ERR3684502	2016	Beale_2021_Global-TPA	SureSelect	Clinical_Swab	UK	Europe	TPA	SS14	1	1	72	reads	0.0383908	1133956	21	149875	99.5019	99.97	0
PHE160265A	29007_3#5	29007_3#5.Treponema.ds2500000-reads	ERR4045387	2016	Beale_2021_Global-TPA	SureSelect	Clinical_Swab	UK	Europe	TPA	SS14	1	1	14	reads	0.0891328	1147998	266	7294	100.734	98.36	6.13
PHE160268A	27455_3#21	27455_3#21.Treponema.ds1948551-reads	ERR3684539	2016	Beale_2021_Global-TPA	SureSelect	Clinical_Swab	UK	Europe	TPA	SS14	1	1	novel_2	reads	0.130607	1147860	365	4939	100.722	97.15	4.2300000000000004
PHE160271A	29007_3#17	29007_3#17.Treponema.ds2500000-reads	ERR4045396	2016	Beale_2021_Global-TPA	SureSelect	Clinical_Swab	UK	Europe	TPA	SS14	1	1	75	reads	0.0869408	1152947	405	3955	101.168	96.37	6.09
PHE160274A	27455_1#15	27455_1#15.Treponema.ds1811142-reads	ERR3684464	2016	Beale_2021_Global-TPA	SureSelect	Clinical_Swab	UK	Europe	TPA	Nichols	14	14	6	reads	0.14066	1140178	517	2922	100.048	94.46	7.19
PHE160276A	29007_2#7	29007_2#7.Treponema.ds2500000-reads	ERR4045379	2016	Beale_2021_Global-TPA	SureSelect	Clinical_Swab	UK	Europe	TPA	Nichols	14	14	-	reads	0.132819	1154151	353	4999	101.274	97.1	4.6399999999999997
PHE160277A	27455_3#22	27455_3#22.Treponema.ds2500000-reads	ERR3684540	2016	Beale_2021_Global-TPA	SureSelect	Clinical_Swab	UK	Europe	TPA	SS14	1	1	2	reads	0.0433822	1134542	73	31468	99.5533	99.17	2.02
PHE160280A	27455_2#23	27455_2#23.Treponema.ds2500000-reads	ERR3684504	2016	Beale_2021_Global-TPA	SureSelect	Clinical_Swab	UK	Europe	TPA	SS14	1	1	1	reads	0.0412919	1132614	54	41929	99.3841	99.97	0
PHE160283A	27455_1#16	27455_1#16.Treponema.ds1926466-reads	ERR3684465	2016	Beale_2021_Global-TPA	SureSelect	Clinical_Swab	UK	Europe	TPA	Nichols	6	6	-	reads	0.127615	1137680	420	3946	99.8286	94.73	5.83
PHE160287A	27455_1#18	27455_1#18.Treponema.ds2379833-reads	ERR3684467	2016	Beale_2021_Global-TPA	SureSelect	Clinical_Swab	UK	Europe	TPA	Nichols	14	14	6	reads	0.0777461	1141256	223	7566	100.142	99.57	1.1200000000000001
PHE160290A	29007_2#8	29007_2#8.Treponema.ds2500000-reads	ERR4045380	2016	Beale_2021_Global-TPA	SureSelect	Clinical_Swab	UK	Europe	TPA	Nichols	14	14	6	reads	0.0816203	1140156	160	13112	100.046	99.19	0.65
PHE160292A	27455_4#29	27455_4#29.Treponema.ds2458436-reads	ERR3684592	2016	Beale_2021_Global-TPA	SureSelect	Clinical_Swab	UK	Europe	TPA	SS14	1	1	1	reads	0.168	1131010	553	2616	99.2434	97.55	8.1199999999999992
PHE160294A	27455_1#19	27455_1#19.Treponema.ds1356696-reads	ERR3684468	2016	Beale_2021_Global-TPA	SureSelect	Clinical_Swab	UK	Europe	TPA	Nichols	14	14	-	reads	0.248767	1104425	674	2026	96.9106	94.44	8.6999999999999993
PHE160295A	29007_3#7	29007_3#7.Treponema.ds2500000-reads	ERR4045389	2016	Beale_2021_Global-TPA	SureSelect	Clinical_Swab	UK	Europe	TPA	SS14	1	1	novel_6	reads	0.123219	1148448	319	5321	100.773	98.5	3
PHE160298A	27455_2#26	27455_2#26.Treponema.ds2500000-reads	ERR3684507	2016	Beale_2021_Global-TPA	SureSelect	Clinical_Swab	UK	Europe	TPA	SS14	1	1	1	reads	0.037322	1133146	15	598781	99.4308	100	0
PHE160299A	27455_3#24	27455_3#24.Treponema.ds2500000-reads	ERR3684542	2016	Beale_2021_Global-TPA	SureSelect	Clinical_Swab	UK	Europe	TPA	SS14	1	1	14	reads	0.0418141	1130367	43	59743	99.1869	100	0
PHE160300A	27455_3#25	27455_3#25.Treponema.ds1917036-reads	ERR3684543	2016	Beale_2021_Global-TPA	SureSelect	Clinical_Swab	UK	Europe	TPA	SS14	1	1	-	reads	0.116024	1149695	472	3300	100.883	95.14	10.81
PHE160301A	27455_3#26	27455_3#26.Treponema.ds2195280-reads	ERR3684544	2016	Beale_2021_Global-TPA	SureSelect	Clinical_Swab	UK	Europe	TPA	SS14	1	1	1	reads	0.128049	1154214	554	2717	101.279	95.94	6.76
PHE160302A	29007_2#2	29007_2#2.Treponema.ds2500000-reads	ERR4045377	2016	Beale_2021_Global-TPA	SureSelect	Clinical_Swab	UK	Europe	TPA	Nichols	14	14	-	reads	0.178459	1145636	538	2801	100.527	94.44	10.98
PHE160306A	29007_2#9	29007_2#9.Treponema.ds2500000-reads	ERR4045381	2016	Beale_2021_Global-TPA	SureSelect	Clinical_Swab	UK	Europe	TPA	Nichols	14	14	6	reads	0.0936477	1144058	213	8882	100.388	97.98	4.34
PHE160308A	27455_4#30	27455_4#30.Treponema.ds2041608-reads	ERR3684593	2016	Beale_2021_Global-TPA	SureSelect	Clinical_Swab	UK	Europe	TPA	SS14	1	1	-	reads	0.231793	1104780	729	1948	96.9417	92.74	14.66
PHE160309A	27455_3#29	27455_3#29.Treponema.ds2256813-reads	ERR3684547	2016	Beale_2021_Global-TPA	SureSelect	Clinical_Swab	UK	Europe	TPA	SS14	1	1	1	reads	0.0756549	1145566	230	7568	100.521	97.96	1.71
PHE160311A	27455_5#31	27455_5#31.Treponema.ds2500000-reads	ERR3684639	2016	Beale_2021_Global-TPA	SureSelect	Clinical_Swab	UK	Europe	TPA	SS14	1	1	-	reads	0.200902	1126093	684	2076	98.8119	94.17	8.7200000000000006
PHE160312A	27455_2#28	27455_2#28.Treponema.ds2500000-reads	ERR3684509	2016	Beale_2021_Global-TPA	SureSelect	Clinical_Swab	UK	Europe	TPA	SS14	1	1	1	reads	0.0395729	1128729	21	114658	99.0432	100	0
PHE160315A	27455_2#29	27455_2#29.Treponema.ds2500000-reads	ERR3684510	2016	Beale_2021_Global-TPA	SureSelect	Clinical_Swab	UK	Europe	TPA	SS14	1	1	-	reads	0.0417333	1138025	38	90130	99.8589	99.97	2.42
PHE160316A	27455_1#20	27455_1#20.Treponema.ds2500000-reads	ERR3684469	2016	Beale_2021_Global-TPA	SureSelect	Clinical_Swab	UK	Europe	TPA	Nichols	14	14	6	reads	0.0558939	1139263	134	13064	99.9675	99.6	2.42
PHE160317A	27455_1#21	27455_1#21.Treponema.ds2500000-reads	ERR3684470	2016	Beale_2021_Global-TPA	SureSelect	Clinical_Swab	UK	Europe	TPA	Nichols	14	14	6	reads	0.0605124	1144014	223	8303	100.384	97.96	3.17
PHE160602A	29007_3#10	29007_3#10.Treponema.ds2500000-reads	ERR4045392	2016	Beale_2021_Global-TPA	SureSelect	Clinical_Swab	UK	Europe	TPA	SS14	1	1	1	reads	0.0759673	1152993	316	5520	101.172	96.75	6.25
PHE170319A	29007_3#18	29007_3#18.Treponema.ds2500000-reads	ERR4045397	2017	Beale_2021_Global-TPA	SureSelect	Clinical_Swab	UK	Europe	TPA	SS14	1	1	-	reads	0.0773626	1151402	317	4938	101.033	97.15	4.46
PHE170322A	27455_1#22	27455_1#22.Treponema.ds2500000-reads	ERR3684471	2017	Beale_2021_Global-TPA	SureSelect	Clinical_Swab	UK	Europe	TPA	Nichols	8	8	novel_13	reads	0.0534544	1141502	145	14395	100.164	100	3.5
PHE170328A	27455_2#30	27455_2#30.Treponema.ds2500000-reads	ERR3684511	2017	Beale_2021_Global-TPA	SureSelect	Clinical_Swab	UK	Europe	TPA	SS14	1	1	1	reads	0.0373027	1133599	16	209175	99.4705	100	0
PHE170329A	27455_3#30	27455_3#30.Treponema.ds2500000-reads	ERR3684548	2017	Beale_2021_Global-TPA	SureSelect	Clinical_Swab	UK	Europe	TPA	SS14	1	1	1	reads	0.0379731	1134125	23	113544	99.5167	100	0
PHE170333A	27455_1#23	27455_1#23.Treponema.ds2500000-reads	ERR3684472	2017	Beale_2021_Global-TPA	SureSelect	Clinical_Swab	UK	Europe	TPA	Nichols	14	14	6	reads	0.0455128	1133112	68	38877	99.4278	100	0.28000000000000003
PHE170336B	27455_1#24	27455_1#24.Treponema.ds2500000-reads	ERR3684473	2017	Beale_2021_Global-TPA	SureSelect	Clinical_Swab	UK	Europe	TPA	Nichols	8	8	26	reads	0.0406338	1130251	36	68703	99.1768	100	0.27
PHE170343A	27455_3#32	27455_3#32.Treponema.ds2500000-reads	ERR3684550	2017	Beale_2021_Global-TPA	SureSelect	Clinical_Swab	UK	Europe	TPA	SS14	1	1	1	reads	0.0513536	1143498	174	11292	100.339	100	7.0000000000000007E-2
PHE170345A	27455_5#33	27455_5#33.Treponema.ds2500000-reads	ERR3684641	2017	Beale_2021_Global-TPA	SureSelect	Clinical_Swab	UK	Europe	TPA	SS14	1	1	-	reads	0.084947	1149201	305	5575	100.84	99.97	3.23
PHE170346A	27455_2#31	27455_2#31.Treponema.ds2500000-reads	ERR3684512	2017	Beale_2021_Global-TPA	SureSelect	Clinical_Swab	UK	Europe	TPA	SS14	1	1	1	reads	0.0369552	1141822	19	175008	100.192	100	0.05
PHE170348A	27455_5#34	27455_5#34.Treponema.ds2500000-reads	ERR3684642	2017	unpublished-WSI	SureSelect	Clinical_Swab	UK	Europe	TPA	SS14	NA	1	-	reads	0.111047	1155439	386	4445	101.387	96.75	4.37
PHE170349A	27455_1#25	27455_1#25.Treponema.ds2500000-reads	ERR3684474	2017	Beale_2021_Global-TPA	SureSelect	Clinical_Swab	UK	Europe	TPA	Nichols	14	14	6	reads	0.042051	1135562	37	65224	99.6428	100	0
PHE170351A	27455_3#33	27455_3#33.Treponema.ds2500000-reads	ERR3684551	2017	Beale_2021_Global-TPA	SureSelect	Clinical_Swab	UK	Europe	TPA	SS14	1	1	1	reads	0.0398659	1132294	50	75774	99.356	100	0
PHE170352A	27455_3#34	27455_3#34.Treponema.ds2500000-reads	ERR3684552	2017	Beale_2021_Global-TPA	SureSelect	Clinical_Swab	UK	Europe	TPA	SS14	1	1	2	reads	0.041091	1133366	60	39016	99.4501	100	0.54
PHE170353A	27455_6#33	27455_6#33.Treponema.ds2101561-reads	ERR3684684	2017	Beale_2021_Global-TPA	SureSelect	Clinical_Swab	UK	Europe	TPA	SS14	1	1	-	reads	0.184892	1118957	735	1872	98.1857	97.55	10.8
PHE170355A	27455_4#33	27455_4#33.Treponema.ds2500000-reads	ERR3684596	2017	Beale_2021_Global-TPA	SureSelect	Clinical_Swab	UK	Europe	TPA	SS14	1	1	1	reads	0.0627255	1149042	266	6285	100.826	98.76	8.43
PHE170356A	27455_3#35	27455_3#35.Treponema.ds2500000-reads	ERR3684553	2017	Beale_2021_Global-TPA	SureSelect	Clinical_Swab	UK	Europe	TPA	SS14	1	1	1	reads	0.0418571	1135342	88	18893	99.6235	99.6	1.69
PHE170362A	27455_7#30	27455_7#30.Treponema.ds2158791-reads	ERR3684723	2017	Beale_2021_Global-TPA	SureSelect	Clinical_Swab	UK	Europe	TPA	SS14	1	1	-	reads	0.234044	1093778	766	1723	95.9763	95.87	9.58
PHE170365A	27455_4#34	27455_4#34.Treponema.ds2500000-reads	ERR3684597	2017	Beale_2021_Global-TPA	SureSelect	Clinical_Swab	UK	Europe	TPA	SS14	1	1	2	reads	0.0627088	1149834	249	7134	100.895	98.76	2.74
PHE170366A	27455_5#35	27455_5#35.Treponema.ds2500000-reads	ERR3684643	2017	Beale_2021_Global-TPA	SureSelect	Clinical_Swab	UK	Europe	TPA	SS14	1	1	14	reads	0.0619813	1145111	204	8452	100.481	97.98	2.2000000000000002
PHE170367A	27455_3#37	27455_3#37.Treponema.ds2397526-reads	ERR3684555	2017	Beale_2021_Global-TPA	SureSelect	Clinical_Swab	UK	Europe	TPA	SS14	1	1	-	reads	0.0924376	1149796	312	5962	100.892	98.76	2.71
PHE170369A	27455_7#31	27455_7#31.Treponema.ds2322856-reads	ERR3684724	2017	Beale_2021_Global-TPA	SureSelect	Clinical_Swab	UK	Europe	TPA	SS14	1	1	-	reads	0.225135	NA	NA	NA	NA	NA	NA
PHE170370A	27455_7#32	27455_7#32.Treponema.ds2500000-reads	ERR3684725	2017	Beale_2021_Global-TPA	SureSelect	Clinical_Swab	UK	Europe	TPA	SS14	1	1	1	reads	0.0391911	1134543	24	126779	99.5534	100	0
PHE170372A	27455_1#26	27455_1#26.Treponema.ds2500000-reads	ERR3684475	2017	Beale_2021_Global-TPA	SureSelect	Clinical_Swab	UK	Europe	TPA	Nichols	14	14	6	reads	0.0560528	1139879	170	11637	100.022	99.97	0.52
PHE170373A	27455_6#35	27455_6#35.Treponema.ds2500000-reads	ERR3684686	2017	Beale_2021_Global-TPA	SureSelect	Clinical_Swab	UK	Europe	TPA	SS14	1	1	-	reads	0.125597	1153943	500	3138	101.256	99.17	6.14
PHE170374A	27455_1#27	27455_1#27.Treponema.ds2500000-reads	ERR3684476	2017	Beale_2021_Global-TPA	SureSelect	Clinical_Swab	UK	Europe	TPA	Nichols	14	14	6	reads	0.0468923	1135787	88	25132	99.6625	99.97	1.08
PHE170378A	27455_5#36	27455_5#36.Treponema.ds2500000-reads	ERR3684644	2017	Beale_2021_Global-TPA	SureSelect	Clinical_Swab	UK	Europe	TPA	SS14	1	1	-	reads	0.123458	1148318	453	3591	100.762	97.1	4.96
PHE170379A	29007_3#8	29007_3#8.Treponema.ds2500000-reads	ERR4045390	2017	Beale_2021_Global-TPA	SureSelect	Clinical_Swab	UK	Europe	TPA	SS14	1	1	2	reads	0.122101	1132160	217	10221	99.3443	97.15	3.01
PHE170380A	27455_3#38	27455_3#38.Treponema.ds2500000-reads	ERR3684556	2017	Beale_2021_Global-TPA	SureSelect	Clinical_Swab	UK	Europe	TPA	SS14	1	1	2	reads	0.0385067	1133672	21	148666	99.4769	100	0
PHE170381A	27455_1#28	27455_1#28.Treponema.ds2500000-reads	ERR3684477	2017	Beale_2021_Global-TPA	SureSelect	Clinical_Swab	UK	Europe	TPA	Nichols	14	14	6	reads	0.0398107	1133636	20	153470	99.4738	100	0
PHE170384A	27455_3#39	27455_3#39.Treponema.ds2500000-reads	ERR3684557	2017	Beale_2021_Global-TPA	SureSelect	Clinical_Swab	UK	Europe	TPA	SS14	1	1	-	reads	0.0454558	1145899	187	10107	100.55	99.97	2.98
PHE170385A	27455_4#36	27455_4#36.Treponema.ds2500000-reads	ERR3684599	2017	Beale_2021_Global-TPA	SureSelect	Clinical_Swab	UK	Europe	TPA	SS14	1	1	1	reads	0.0632713	1145008	220	9143	100.472	97.96	2.87
PHE170386A	27455_1#29	27455_1#29.Treponema.ds2500000-reads	ERR3684478	2017	Beale_2021_Global-TPA	SureSelect	Clinical_Swab	UK	Europe	TPA	Nichols	14	14	-	reads	0.0621937	1139603	156	13962	99.9974	99.19	3.25
PHE170387A	27455_2#34	27455_2#34.Treponema.ds2500000-reads	ERR3684515	2017	Beale_2021_Global-TPA	SureSelect	Clinical_Swab	UK	Europe	TPA	SS14	1	1	1	reads	0.0381416	1133953	20	173017	99.5016	100	0
PHE170388A	27455_3#40	27455_3#40.Treponema.ds2500000-reads	ERR3684558	2017	Beale_2021_Global-TPA	SureSelect	Clinical_Swab	UK	Europe	TPA	SS14	1	1	1	reads	0.0373141	1133354	17	161196	99.449	100	0
PHE170392A	27455_6#36	27455_6#36.Treponema.ds1973875-reads	ERR3684687	2017	Beale_2021_Global-TPA	SureSelect	Clinical_Swab	UK	Europe	TPA	SS14	1	1	-	reads	0.180989	1121614	649	2256	98.4189	95.96	10.61
PHE170397A	27455_2#35	27455_2#35.Treponema.ds1621612-reads	ERR3684516	2017	Beale_2021_Global-TPA	SureSelect	Clinical_Swab	UK	Europe	TPA	Nichols	14	14	-	reads	0.229325	1136519	606	2491	99.7268	98.9	5.18
PHE170398A	27455_4#37	27455_4#37.Treponema.ds2500000-reads	ERR3684600	2017	Beale_2021_Global-TPA	SureSelect	Clinical_Swab	UK	Europe	TPA	SS14	1	1	2	reads	0.0418421	1132877	62	32213	99.4072	100	0
PHE170401A	29007_3#9	29007_3#9.Treponema.ds2500000-reads	ERR4045391	2017	Beale_2021_Global-TPA	SureSelect	Clinical_Swab	UK	Europe	TPA	Nichols	8	8	-	reads	0.190851	1135056	689	2080	99.5984	94.73	9.8800000000000008
PHE170402A	27455_3#42	27455_3#42.Treponema.ds2500000-reads	ERR3684560	2017	Beale_2021_Global-TPA	SureSelect	Clinical_Swab	UK	Europe	TPA	SS14	1	1	2	reads	0.0385312	1129804	26	126816	99.1375	99.19	0.81
PHE170403A	27455_5#39	27455_5#39.Treponema.ds2500000-reads	ERR3684647	2017	Beale_2021_Global-TPA	SureSelect	Clinical_Swab	UK	Europe	TPA	SS14	1	1	1	reads	0.0427074	1133646	40	57024	99.4747	100	0
PHE170405A	27455_1#30	27455_1#30.Treponema.ds2500000-reads	ERR3684479	2017	Beale_2021_Global-TPA	SureSelect	Clinical_Swab	UK	Europe	TPA	Nichols	14	14	6	reads	0.0451135	1134559	85	21992	99.5548	99.19	0.83
PHE170407A	27455_1#31	27455_1#31.Treponema.ds2500000-reads	ERR3684480	2017	Beale_2021_Global-TPA	SureSelect	Clinical_Swab	UK	Europe	TPA	SS14	1	1	conflict	reads	0.0382732	1133650	18	208981	99.475	100	0
PHE170408A	27455_2#36	27455_2#36.Treponema.ds2500000-reads	ERR3684517	2017	Beale_2021_Global-TPA	SureSelect	Clinical_Swab	UK	Europe	TPA	SS14	1	1	-	reads	0.037702	1133403	16	160413	99.4533	100	0
PHE170409A	29007_2#3	29007_2#3.Treponema.ds2500000-reads	ERR4045378	2017	Beale_2021_Global-TPA	SureSelect	Clinical_Swab	UK	Europe	TPA	SS14	1	1	-	reads	0.0849523	1152209	315	5433	101.104	97.98	1.4
PHE170412A	27455_4#39	27455_4#39.Treponema.ds2500000-reads	ERR3684602	2017	Beale_2021_Global-TPA	SureSelect	Clinical_Swab	UK	Europe	TPA	SS14	1	1	1	reads	0.170313	1135431	653	2193	99.6313	95.94	7.19
PHE170664A	29007_3#11	29007_3#11.Treponema.ds2500000-reads	ERR4045393	2017	Beale_2021_Global-TPA	SureSelect	Clinical_Swab	UK	Europe	TPA	Nichols	14	14	6	reads	0.233622	1129949	578	2651	99.1503	97.29	7.89
PT_SIF0697	SRR3571774	SRR3571774.Treponema.ds281646-reads	SRR3571774	2009	Pinto_2016	SureSelect	Clinical_Swab	Portugal	Europe	TPA	SS14	1	1	2	reads	0.038153	1133526	15	175107	99.4641	100	0
PT_SIF0857	SRR3584965	SRR3584965.Treponema.ds405074-reads	SRR3584965	2010	Pinto_2016	SureSelect	clinical acquired	Portugal	Europe	TPA	SS14	1	1	4	reads	0.0377178	1141238	23	175116	100.141	100	0.1
PT_SIF0877_3	SRR3571775	SRR3571775.Treponema.ds572707-reads	SRR3571775	2010	Pinto_2016	SureSelect	clinical acquired	Portugal	Europe	TPA	SS14	1	1	1	reads	0.0370315	1184326	77	207504	103.922	99.97	1.49
PT_SIF0954	SRR3571778	SRR3571778.Treponema.ds1267709-reads	SRR3571778	2010	Pinto_2016	SureSelect	clinical acquired	Portugal	Europe	TPA	SS14	1	1	1	reads	0.0368639	1130571	22	158333	99.2048	100	0.03
PT_SIF1002	SRR3571783	SRR3571783.Treponema.ds1307932-reads	SRR3571783	2011	Pinto_2016	SureSelect	clinical acquired	Portugal	Europe	TPA	SS14	1	1	4	reads	0.0368499	1134525	21	209190	99.5518	99.97	0.03
PT_SIF1020	SRR3571785	SRR3571785.Treponema.ds1709469-reads	SRR3571785	2011	Pinto_2016	SureSelect	clinical acquired	Portugal	Europe	TPA	SS14	1	1	2	reads	0.0366858	1130440	22	105575	99.1933	100	0
PT_SIF1063	SRR3571786	SRR3571786.Treponema.ds277675-reads	SRR3571786	2012	Pinto_2016	SureSelect	clinical acquired	Portugal	Europe	TPA	SS14	1	1	2	reads	0.0385549	1136309	19	175097	99.7083	100	0
PT_SIF1142	SRR3584839	SRR3584839.Treponema.ds280471-reads	SRR3584839	2013	Pinto_2016	SureSelect	clinical acquired	Portugal	Europe	TPA	SS14	1	1	1	reads	0.0396676	1134494	15	175187	99.5491	100	0
PT_SIF1156	SRR3584840	SRR3584840.Treponema.ds2500000-reads	SRR3584840	2013	Pinto_2016	SureSelect	clinical acquired	Portugal	Europe	TPA	SS14	1	1	2	reads	0.036792	1133668	16	223747	99.4766	100	0.05
PT_SIF1167	SRR3584841	SRR3584841.Treponema.ds482744-reads	SRR3584841	2013	Pinto_2016	SureSelect	clinical acquired	Portugal	Europe	TPA	SS14	1	1	2	reads	0.0375291	1134407	18	175138	99.5414	100	0
PT_SIF1183	SRR3584842	SRR3584842.Treponema.ds1181556-reads	SRR3584842	2013	Pinto_2016	SureSelect	clinical acquired	Portugal	Europe	TPA	SS14	1	1	2	reads	0.036928	1127659	19	138988	98.9493	100	0.05
PT_SIF1196	SRR3584843	SRR3584843.Treponema.ds2500000-reads	SRR3584843	2013	Pinto_2016	SureSelect	clinical acquired	Portugal	Europe	TPA	SS14	1	1	4	reads	0.0370359	1129360	21	150058	99.0986	100	0
PT_SIF1200	SRR3584844	SRR3584844.Treponema.ds1533577-reads	SRR3584844	2013	Pinto_2016	SureSelect	clinical acquired	Portugal	Europe	TPA	SS14	1	1	1	reads	0.0373027	1129296	21	138822	99.093	100	0.81
PT_SIF1242	SRR3584845	SRR3584845.Treponema.ds2500000-reads	SRR3584845	2014	Pinto_2016	SureSelect	clinical acquired	Portugal	Europe	TPA	SS14	1	1	4	reads	0.0368332	1128591	19	195783	99.0311	100	0.56999999999999995
PT_SIF1252	SRR3584871	SRR3584871.Treponema.ds2018221-reads	SRR3584871	2014	Pinto_2016	SureSelect	clinical acquired	Portugal	Europe	TPA	SS14	1	1	1	reads	0.0367736	1131527	25	138910	99.2887	100	0
PT_SIF1261	SRR3584875	SRR3584875.Treponema.ds1968237-reads	SRR3584875	2014	Pinto_2016	SureSelect	clinical acquired	Portugal	Europe	TPA	SS14	1	1	1	reads	0.0369982	1136427	26	160479	99.7187	100	0
PT_SIF1278	SRR3584879	SRR3584879.Treponema.ds235573-reads	SRR3584879	2014	Pinto_2016	SureSelect	clinical acquired	Portugal	Europe	TPA	SS14	1	1	1	reads	0.0386251	1129269	22	150028	99.0906	100	0
PT_SIF1280	SRR3584882	SRR3584882.Treponema.ds2500000-reads	SRR3584882	2014	Pinto_2016	SureSelect	clinical acquired	Portugal	Europe	TPA	SS14	1	1	1	reads	0.0370895	1200834	24	138911	105.37	100	4.0599999999999996
PT_SIF1299	SRR3584884	SRR3584884.Treponema.ds305258-reads	SRR3584884	2014	Pinto_2016	SureSelect	clinical acquired	Portugal	Europe	TPA	SS14	1	1	1	reads	0.0409672	1134697	20	126687	99.5669	100	0
Q3	SRR2996732	SRR2996732.Treponema.ds2500000-reads	SRR2996732	2015	Sun_2016	unenriched_Illumina_HiSeq_2500	low rabbit passage	China	Asia	TPA	SS14	2	2	3	reads	0.0361373	1133815	16	299132	99.4895	100	0
R2-106190	27455_1#39	27455_1#39.Treponema.ds1964426-reads	ERR3596749	2013	Beale_2020_PNG-Yaws	SureSelect	Clinical_Swab	PNG	Oceania	TPE	-	NA	TPE20	-	reads	0.0908597	1142382	394	4083	100.241	98.36	3.21
R2-64919	27455_1#46	27455_1#46.Treponema.ds2500000-reads	ERR3596756	2013	Beale_2020_PNG-Yaws	SureSelect	Clinical_Swab	PNG	Oceania	TPE	-	NA	TPE20	-	reads	0.0633688	1145382	210	9128	100.504	99.97	2
R2-SR-001B	27455_1#33	27455_1#33.Treponema.ds2500000-reads	ERR3596743	2013	Beale_2020_PNG-Yaws	SureSelect	Clinical_Swab	PNG	Oceania	TPE	-	NA	TPE20	-	reads	0.0662404	1142286	230	7922	100.233	99.97	5.19
R3-SAL-007	27455_1#45,29007_2#4	29007_2#4-cat	ERR3596780	2014	Beale_2020_PNG-Yaws	SureSelect	Clinical_Swab	PNG	Oceania	TPE	-	NA	TPE26	-	reads	0.0418449	1130162	61	44192	99.1689	99.57	0.36
R4-ZUE-021	27455_2#46,29007_2#19	29007_2#19-cat	ERR3596791	2014	Beale_2020_PNG-Yaws	SureSelect	Clinical_Swab	PNG	Oceania	TPE	-	NA	TPE20	-	reads	0.187174	1138917	548	2809	99.9372	98.34	5.52
R5-SAM-001	27455_1#35	27455_1#35.Treponema.ds1996686-reads	ERR3596745	2015	Beale_2020_PNG-Yaws	SureSelect	Clinical_Swab	PNG	Oceania	TPE	-	NA	TPE20	-	reads	0.10174	1140461	327	5133	100.073	96.75	5.18
R5-ZUE-007	27455_2#42,29007_2#15	29007_2#15-cat	ERR3596787	2015	Beale_2020_PNG-Yaws	SureSelect	Clinical_Swab	PNG	Oceania	TPE	-	NA	TPE20	-	reads	0.152438	1147535	432	3700	100.693	99.57	5.03
R6-HUR-007	27455_2#44,29007_2#17	29007_2#17-cat	ERR3596789	2015	Beale_2020_PNG-Yaws	SureSelect	Clinical_Swab	PNG	Oceania	TPE	-	NA	TPE20	-	reads	0.150801	1142723	444	3819	100.271	97.02	7.5
R6-SAM1-001	27455_1#36	27455_1#36.Treponema.ds2257535-reads	ERR3596746	2015	Beale_2020_PNG-Yaws	SureSelect	Clinical_Swab	PNG	Oceania	TPE	-	NA	TPE20	-	reads	0.100539	1144527	398	4102	100.429	98.36	6.63
R7-KUN2-001	27455_1#38	27455_1#38.Treponema.ds2500000-reads	ERR3596748	2016	Beale_2020_PNG-Yaws	SureSelect	Clinical_Swab	PNG	Oceania	TPE	-	NA	TPE21	-	reads	0.0731735	1145176	267	7014	100.486	96.75	2.35
R7-LAN-005	27455_2#43,29007_2#16	29007_2#16-cat	ERR3596788	2016	Beale_2020_PNG-Yaws	SureSelect	Clinical_Swab	PNG	Oceania	TPE	-	NA	TPE20	-	reads	0.157943	1141555	600	2535	100.169	96.59	8.1300000000000008
R7-PUT1-002	27455_2#39,29007_2#12	29007_2#12-cat	ERR3596784	2016	Beale_2020_PNG-Yaws	SureSelect	Clinical_Swab	PNG	Oceania	TPE	-	NA	TPE20	-	reads	0.0630784	1137895	179	9469	99.8475	99.57	1.94
R8-KOS-004	27455_1#43	27455_1#43.Treponema.ds2185158-reads	ERR3596753	2016	Beale_2020_PNG-Yaws	SureSelect	Clinical_Swab	PNG	Oceania	TPE	-	NA	TPE20	-	reads	0.102485	1140777	384	4445	100.1	96.75	5.73
R8-KOS-007	27455_2#38,29007_2#11	29007_2#11-cat	ERR3596783	2016	Beale_2020_PNG-Yaws	SureSelect	Clinical_Swab	PNG	Oceania	TPE	-	NA	TPE20	-	reads	0.0569841	1138440	159	11627	99.8953	99.17	2.74
R8-LMC-004	27455_1#34	27455_1#34.Treponema.ds1615846-reads	ERR3596744	2016	Beale_2020_PNG-Yaws	SureSelect	Clinical_Swab	PNG	Oceania	TPE	-	NA	TPE20	-	reads	0.155652	1137571	473	3213	99.8191	97.1	6.78
R8-MAZ-003	27455_1#40	27455_1#40.Treponema.ds1406393-reads	ERR3596750	2016	Beale_2020_PNG-Yaws	SureSelect	Clinical_Swab	PNG	Oceania	TPE	-	NA	TPE20	-	reads	0.228307	1077794	729	1702	94.5738	95.42	12.99
Samoa_D	SRR3268738	SRR3268738.Treponema.ds2500000-reads	SRR3268738	1953	Arora_2016	Sequence_capture	rabbit inoculation	Western_Samoa	Oceania	TPE	-	NA	TPE27	-	reads	0.0312444	1126934	19	172819	98.8857	99.17	0
Seattle_81-4	15169_7#74	15169_7#74.Treponema.ds2500000-reads	ERR2756164	1980	Beale_2019_Global_TPA	SureSelect	rabbit inoculation	USA	N.America	TPA	Nichols	7	7	23	reads	0.0313347	1130347	13	174970	99.1852	100	0
Seattle_Nichols	NZ_CP010422.1	NZ_CP010422.1	NZ_CP010422.1	1912	unpublished-Giacani	-	rabbit inoculation	USA	N.America	TPA	Nichols	10	10	22	assemblies	0.0376195	1139844	1	1139844	100.019	99.19	0
Sei_Geringging_K403	NZ_CP024089.1	NZ_CP024089.1	NZ_CP024089.1	1990	Strouhal_2018	pooled_segment_genome_sequencing	rabbit inoculation	Indonesia	Asia	TPE	-	NA	TPE28	-	assemblies	0.0313347	1139464	1	1139464	99.9852	99.97	0
SHC_0	SRR2996724	SRR2996724.Treponema.ds2500000-reads	SRR2996724	2014	Sun_2016	unenriched_Illumina_HiSeq_2500	low rabbit passage	China	Asia	TPA	SS14	2	2	3	reads	0.0359241	1133897	15	598898	99.4967	100	0
SHD_R	SRR2996725	SRR2996725.Treponema.ds2500000-reads	SRR2996725	2014	Sun_2016	unenriched_Illumina_HiSeq_2500	low rabbit passage	China	Asia	TPA	SS14	2	2	3	reads	0.0357468	1133282	16	299012	99.4427	100	0
SHE_V	SRR2996726	SRR2996726.Treponema.ds1117177-reads	SRR2996726	2014	Sun_2016	unenriched_Illumina_HiSeq_2500	low rabbit passage	China	Asia	TPA	SS14	2	2	3	reads	0.0356775	1133330	16	299005	99.4469	100	0
SHG_I2	SRR2996727	SRR2996727.Treponema.ds537460-reads	SRR2996727	2014	Sun_2016	unenriched_Illumina_HiSeq_2500	low rabbit passage	China	Asia	TPA	SS14	2	2	3	reads	0.035316	1133286	14	598861	99.4431	100	0
SS14_v2	NC_021508.1	NC_021508.1	NC_021508.1	1977	Pětrošová_2013	Illumina_+_454	rabbit passage	USA	N.America	TPA	SS14	Singleton	Singleton	19	assemblies	0.0361821	1139569	1	1139569	99.9944	100	0
SW6	SRR3268732	SRR3268732.Treponema.ds301291-reads	SRR3268732	2012	Arora_2016	Sequence_capture	clinical acquired	Switzerland	Europe	TPA	SS14	1	1	-	reads	0.0719026	1129706	65	34681	99.1289	100	0.97
SW8	SRR3268736	SRR3268736.Treponema.ds906419-reads	SRR3268736	2012	Arora_2016	Sequence_capture	clinical acquired	Switzerland	Europe	TPA	SS14	1	1	13	reads	0.0386611	1126835	22	113942	98.877	100	0.85
TaïNP-2	SRR4308604	SRR4308604.Treponema.ds527529-reads	SRR4308604	2013	Knauf_2018	Sequence_capture	Face_lesion_biopsy	Côte_dIvoire	Africa	TPE	-	NA	TPE32	-	reads	0.0412904	1136839	16	298962	99.7548	99.97	0
TPA_ALC005	31818_2#14	31818_2#14.Treponema.ds1197249-reads	ERR4853563	2018	Beale_2021_Global-TPA	SureSelect	Clinical_Swab	Canada	N.America	TPA	SS14	1	1	1	reads	0.078155	1141348	282	7930	100.15	97.55	1.18
TPA_ALC011	31818_1#22	31818_1#22.Treponema.ds915605-reads	ERR4853548	2018	Beale_2021_Global-TPA	SureSelect	Clinical_Swab	Canada	N.America	TPA	SS14	1	1	1	reads	0.206754	1115924	527	3148	97.9196	93.28	7.17
TPA_ALC015	31822_1#6	31822_1#6.Treponema.ds2431970-reads	ERR4899202	2018	Beale_2021_Global-TPA	SureSelect	Clinical_Swab	Canada	N.America	TPA	SS14	1	1	1	reads	0.0419431	1131164	42	64939	99.2569	100	0.28999999999999998
TPA_ALC023	31818_1#23	31818_1#23.Treponema.ds1242931-reads	ERR4853549	2018	Beale_2021_Global-TPA	SureSelect	Clinical_Swab	Canada	N.America	TPA	SS14	1	1	1	reads	0.105869	1136213	300	7667	99.6999	98.36	4.91
TPA_ALC034	31818_3#16	31818_3#16.Treponema.ds2500000-reads	ERR4853588	2018	Beale_2021_Global-TPA	SureSelect	Clinical_Swab	Canada	N.America	TPA	SS14	1	1	1	reads	0.0373966	1133257	14	208972	99.4405	100	0
TPA_ALC035	31818_2#16	31818_2#16.Treponema.ds1186655-reads	ERR4853564	2018	Beale_2021_Global-TPA	SureSelect	Clinical_Swab	Canada	N.America	TPA	SS14	1	1	1	reads	0.169788	1111199	502	3644	97.505	93.61	8.8000000000000007
TPA_ALC036	31818_5#5	31818_5#5.Treponema.ds988956-reads	ERR4853633	2018	Beale_2021_Global-TPA	SureSelect	Clinical_Swab	Canada	N.America	TPA	SS14	1	1	1	reads	0.202326	1097357	565	2870	96.2904	94.39	8.19
TPA_ALC053	31818_6#4	31818_6#4.Treponema.ds914046-reads	ERR4853658	2018	Beale_2021_Global-TPA	SureSelect	Clinical_Swab	Canada	N.America	TPA	SS14	1	1	1	reads	0.168143	1140664	406	3920	100.09	95.11	7.6
TPA_ALC055	31818_3#17	31818_3#17.Treponema.ds2500000-reads	ERR4853589	2018	Beale_2021_Global-TPA	SureSelect	Clinical_Swab	Canada	N.America	TPA	SS14	1	1	1	reads	0.0517441	1131323	104	22811	99.2708	99.97	2.87
TPA_ALC076	31818_5#12	31818_5#12.Treponema.ds1064598-reads	ERR4853636	2018	Beale_2021_Global-TPA	SureSelect	Clinical_Swab	Canada	N.America	TPA	SS14	1	1	-	reads	0.229707	1082660	548	2806	95.0008	92.13	5.48
TPA_ALC077	31818_3#29	31818_3#29.Treponema.ds1666674-reads	ERR4853599	2018	Beale_2021_Global-TPA	SureSelect	Clinical_Swab	Canada	N.America	TPA	SS14	1	1	1	reads	0.0624929	1136735	145	15303	99.7457	99.73	2.0299999999999998
TPA_BCC004	31963_2#4	31963_2#4.Treponema.ds2500000-reads	ERR4993350	2000	Beale_2021_Global-TPA	SureSelect	Clinical_Swab	Canada	N.America	TPA	SS14	2	2	3	reads	0.0368771	1133206	14	598885	99.436	100	0
TPA_BCC005	31822_1#1	31822_1#1.Treponema.ds1544709-reads	ERR4899197	2000	Beale_2021_Global-TPA	SureSelect	Clinical_Swab	Canada	N.America	TPA	SS14	1	1	-	reads	0.0575867	1139165	132	12562	99.9589	100	1.1299999999999999
TPA_BCC008	31818_1#7	31818_1#7.Treponema.ds1645849-reads	ERR4853533	2001	Beale_2021_Global-TPA	SureSelect	Clinical_Swab	Canada	N.America	TPA	SS14	1	1	2	reads	0.0436955	1130918	42	120651	99.2353	100	0
TPA_BCC009	31822_1#2	31822_1#2.Treponema.ds2500000-reads	ERR4899198	2001	Beale_2021_Global-TPA	SureSelect	Clinical_Swab	Canada	N.America	TPA	SS14	1	1	2	reads	0.0373632	1132985	12	598868	99.4167	100	0
TPA_BCC012	31963_2#5	31963_2#5.Treponema.ds2500000-reads	ERR4993351	2002	Beale_2021_Global-TPA	SureSelect	Clinical_Swab	Canada	N.America	TPA	Nichols	Singleton	Singleton	-	reads	0.0381504	1133047	15	208835	99.4221	100	0
TPA_BCC014	31818_2#17	31818_2#17.Treponema.ds2500000-reads	ERR4853565	2002	Beale_2021_Global-TPA	SureSelect	Clinical_Swab	Canada	N.America	TPA	SS14	1	1	2	reads	0.0369701	1133368	15	175056	99.4503	100	0
TPA_BCC023	31818_1#8	31818_1#8.Treponema.ds2494170-reads	ERR4853534	2003	Beale_2021_Global-TPA	SureSelect	Clinical_Swab	Canada	N.America	TPA	SS14	1	1	2	reads	0.0388147	1134245	25	151195	99.5272	100	0
TPA_BCC030	31963_2#6	31963_2#6.Treponema.ds2500000-reads	ERR4993352	2004	Beale_2021_Global-TPA	SureSelect	Clinical_Swab	Canada	N.America	TPA	SS14	1	1	1	reads	0.0370061	1133361	15	175117	99.4496	100	0
TPA_BCC032	31818_3#18	31818_3#18.Treponema.ds1654256-reads	ERR4853590	2004	Beale_2021_Global-TPA	SureSelect	Clinical_Swab	Canada	N.America	TPA	SS14	1	1	1	reads	0.0494696	1136636	113	18349	99.737	99.97	0.92
TPA_BCC034	31818_2#1	31818_2#1.Treponema.ds1886633-reads	ERR4853550	2005	Beale_2021_Global-TPA	SureSelect	Clinical_Swab	Canada	N.America	TPA	SS14	1	1	2	reads	0.0446941	1133340	89	26547	99.4478	98.92	1.21
TPA_BCC036	31818_5#18	31818_5#18.Treponema.ds1714371-reads	ERR4853640	2005	Beale_2021_Global-TPA	SureSelect	Clinical_Swab	Canada	N.America	TPA	SS14	1	1	2	reads	0.0553911	1137437	132	16226	99.8073	99.19	2.5299999999999998
TPA_BCC038	31818_3#19	31818_3#19.Treponema.ds979722-reads	ERR4853591	2005	Beale_2021_Global-TPA	SureSelect	Clinical_Swab	Canada	N.America	TPA	SS14	1	1	-	reads	0.137657	1141083	485	3605	100.127	97.69	7.52
TPA_BCC040	31963_2#7	31963_2#7.Treponema.ds2500000-reads	ERR4993353	2006	Beale_2021_Global-TPA	SureSelect	Clinical_Swab	Canada	N.America	TPA	SS14	1	1	2	reads	0.0368701	1133177	14	208974	99.4335	100	0
TPA_BCC044	31822_2#3	31822_2#3.Treponema.ds1973773-reads	ERR4899222	2009	Beale_2021_Global-TPA	SureSelect	Clinical_Swab	Canada	N.America	TPA	SS14	1	1	-	reads	0.0707285	1146112	270	7032	100.569	99.17	6.66
TPA_BCC049	31818_1#9	31818_1#9.Treponema.ds2500000-reads	ERR4853535	2011	Beale_2021_Global-TPA	SureSelect	Clinical_Swab	Canada	N.America	TPA	SS14	1	1	1	reads	0.0368894	1133430	16	175116	99.4557	100	0
TPA_BCC052	31818_5#19	31818_5#19.Treponema.ds1736478-reads	ERR4853641	2011	Beale_2021_Global-TPA	SureSelect	Clinical_Swab	Canada	N.America	TPA	SS14	1	1	1	reads	0.0564292	1140334	172	11416	100.062	99.17	1.51
TPA_BCC055	31818_3#10	31818_3#10.Treponema.ds2500000-reads	ERR4853582	2011	Beale_2021_Global-TPA	SureSelect	Clinical_Swab	Canada	N.America	TPA	SS14	1	1	43	reads	0.0380933	1173414	72	208975	102.964	100	1.5
TPA_BCC058	31818_5#1	31818_5#1.Treponema.ds1548341-reads	ERR4853629	2011	Beale_2021_Global-TPA	SureSelect	Clinical_Swab	Canada	N.America	TPA	SS14	1	1	-	reads	0.0651088	1141444	184	11254	100.159	100	1.82
TPA_BCC061	31818_1#1	31818_1#1.Treponema.ds2500000-reads	ERR4853527	2012	Beale_2021_Global-TPA	SureSelect	Clinical_Swab	Canada	N.America	TPA	SS14	1	1	101	reads	0.0368868	1133002	14	208948	99.4181	100	0
TPA_BCC063	31818_3#22	31818_3#22.Treponema.ds2500000-reads	ERR4853592	2012	Beale_2021_Global-TPA	SureSelect	Clinical_Swab	Canada	N.America	TPA	SS14	1	1	1	reads	0.0380863	1128430	19	208973	99.017	100	0
TPA_BCC064	31818_2#2	31818_2#2.Treponema.ds1556842-reads	ERR4853551	2012	Beale_2021_Global-TPA	SureSelect	Clinical_Swab	Canada	N.America	TPA	SS14	1	1	1	reads	0.0448942	1135837	91	24395	99.6669	99.19	0.03
TPA_BCC075	31818_1#2	31818_1#2.Treponema.ds2500000-reads	ERR4853528	2012	Beale_2021_Global-TPA	SureSelect	Clinical_Swab	Canada	N.America	TPA	SS14	2	2	3	reads	0.0371895	1133056	15	175063	99.4229	100	0
TPA_BCC079	31818_1#3	31818_1#3.Treponema.ds2500000-reads	ERR4853529	2012	Beale_2021_Global-TPA	SureSelect	Clinical_Swab	Canada	N.America	TPA	SS14	1	1	1	reads	0.0370605	1133225	15	208972	99.4377	100	0
TPA_BCC081	31818_1#4	31818_1#4.Treponema.ds1036532-reads	ERR4853530	2013	Beale_2021_Global-TPA	SureSelect	Clinical_Swab	Canada	N.America	TPA	Nichols	14	14	6	reads	0.0911266	1153595	347	5310	101.225	96.34	3.33
TPA_BCC085	31818_5#21	31818_5#21.Treponema.ds1659292-reads	ERR4853643	2013	Beale_2021_Global-TPA	SureSelect	Clinical_Swab	Canada	N.America	TPA	SS14	2	2	conflict	reads	0.0626465	1137808	159	14299	99.8399	99.19	1.77
TPA_BCC088	31963_2#8	31963_2#8.Treponema.ds2500000-reads	ERR4993354	2013	Beale_2021_Global-TPA	SureSelect	Clinical_Swab	Canada	N.America	TPA	Nichols	14	14	6	reads	0.0379793	1133214	16	598886	99.4367	100	0
TPA_BCC089	31818_1#10	31818_1#10.Treponema.ds933524-reads	ERR4853536	2013	Beale_2021_Global-TPA	SureSelect	Clinical_Swab	Canada	N.America	TPA	Nichols	14	14	-	reads	0.123957	1144191	379	4370	100.4	97.15	6.04
TPA_BCC101	31818_1#5	31818_1#5.Treponema.ds1891107-reads	ERR4853531	2014	Beale_2021_Global-TPA	SureSelect	Clinical_Swab	Canada	N.America	TPA	Nichols	14	14	6	reads	0.0430645	1130546	44	68681	99.2026	100	0
TPA_BCC102	31818_3#23	31818_3#23.Treponema.ds2486985-reads	ERR4853593	2014	Beale_2021_Global-TPA	SureSelect	Clinical_Swab	Canada	N.America	TPA	SS14	1	1	1	reads	0.0395158	1134387	25	154965	99.5397	100	0.27
TPA_BCC106	31818_3#11	31818_3#11.Treponema.ds2500000-reads	ERR4853583	2014	Beale_2021_Global-TPA	SureSelect	Clinical_Swab	Canada	N.America	TPA	SS14	1	1	1	reads	0.0376967	1133159	15	208793	99.4319	100	0
TPA_BCC107	31818_5#22	31818_5#22.Treponema.ds1386523-reads	ERR4853644	2014	Beale_2021_Global-TPA	SureSelect	Clinical_Swab	Canada	N.America	TPA	SS14	1	1	-	reads	0.0849742	1147885	304	5835	100.724	98.79	6.3
TPA_BCC108	31818_5#23	31818_5#23.Treponema.ds2500000-reads	ERR4853645	2014	Beale_2021_Global-TPA	SureSelect	Clinical_Swab	Canada	N.America	TPA	SS14	1	1	1	reads	0.0421115	1132862	62	33887	99.4059	100	0.81
TPA_BCC109	31818_1#11	31818_1#11.Treponema.ds2500000-reads	ERR4853537	2014	Beale_2021_Global-TPA	SureSelect	Clinical_Swab	Canada	N.America	TPA	SS14	1	1	56	reads	0.0371342	1133534	16	182129	99.4648	100	0
TPA_BCC111	31822_1#4	31822_1#4.Treponema.ds2500000-reads	ERR4899200	2014	Beale_2021_Global-TPA	SureSelect	Clinical_Swab	Canada	N.America	TPA	SS14	1	1	1	reads	0.0369385	1133671	17	175096	99.4768	100	0
TPA_BCC122	31818_2#18	31818_2#18.Treponema.ds2500000-reads	ERR4853566	2015	Beale_2021_Global-TPA	SureSelect	Clinical_Swab	Canada	N.America	TPA	Nichols	14	14	6	reads	0.0401985	1130616	38	72989	99.2088	100	0.12
TPA_BCC123	31818_3#24	31818_3#24.Treponema.ds1397038-reads	ERR4853594	2015	Beale_2021_Global-TPA	SureSelect	Clinical_Swab	Canada	N.America	TPA	SS14	1	1	-	reads	0.0844819	1154798	382	4380	101.331	98.12	3.71
TPA_BCC125	31818_6#7	31818_6#7.Treponema.ds1150195-reads	ERR4853661	2015	Beale_2021_Global-TPA	SureSelect	Clinical_Swab	Canada	N.America	TPA	SS14	1	1	-	reads	0.0708022	1144405	239	7907	100.419	98.36	4.1100000000000003
TPA_BCC126	31818_1#13	31818_1#13.Treponema.ds689520-reads	ERR4853539	2015	Beale_2021_Global-TPA	SureSelect	Clinical_Swab	Canada	N.America	TPA	Nichols	14	14	-	reads	0.193438	1133139	534	2906	99.4302	97.98	8.07
TPA_BCC127	31818_3#12	31818_3#12.Treponema.ds2500000-reads	ERR4853584	2015	Beale_2021_Global-TPA	SureSelect	Clinical_Swab	Canada	N.America	TPA	SS14	1	1	1	reads	0.0377652	1133512	14	598800	99.4629	100	0
TPA_BCC128	31818_6#8	31818_6#8.Treponema.ds1374311-reads	ERR4853662	2015	Beale_2021_Global-TPA	SureSelect	Clinical_Swab	Canada	N.America	TPA	SS14	1	1	1	reads	0.0601649	1141810	163	12728	100.191	99.97	2.4700000000000002
TPA_BCC129	31818_6#9	31818_6#9.Treponema.ds1320140-reads	ERR4853663	2015	Beale_2021_Global-TPA	SureSelect	Clinical_Swab	Canada	N.America	TPA	SS14	1	1	1	reads	0.0683118	1142546	193	10141	100.256	99.17	2.4500000000000002
TPA_BCC130	31818_2#4	31818_2#4.Treponema.ds2500000-reads	ERR4853553	2015	Beale_2021_Global-TPA	SureSelect	Clinical_Swab	Canada	N.America	TPA	SS14	1	1	28	reads	0.0377529	1128223	17	208971	98.9988	100	0
TPA_BCC132	31818_2#5	31818_2#5.Treponema.ds1727886-reads	ERR4853554	2015	Beale_2021_Global-TPA	SureSelect	Clinical_Swab	Canada	N.America	TPA	SS14	1	1	-	reads	0.0453996	1133278	72	39494	99.4424	100	1.24
TPA_BCC134	31963_2#10	31963_2#10.Treponema.ds2500000-reads	ERR4993355	2015	Beale_2021_Global-TPA	SureSelect	Clinical_Swab	Canada	N.America	TPA	SS14	1	1	1	reads	0.0368868	1133580	17	170707	99.4689	100	0
TPA_BCC135	31818_6#10	31818_6#10.Treponema.ds946743-reads	ERR4853664	2015	Beale_2021_Global-TPA	SureSelect	Clinical_Swab	Canada	N.America	TPA	SS14	1	1	-	reads	0.167361	1133036	510	3010	99.4211	97.98	3.93
TPA_BCC136	31818_1#14	31818_1#14.Treponema.ds1297850-reads	ERR4853540	2015	Beale_2021_Global-TPA	SureSelect	Clinical_Swab	Canada	N.America	TPA	Nichols	14	14	6	reads	0.0576244	1139698	137	15876	100.006	99.97	4.92
TPA_BCC137	31818_6#11	31818_6#11.Treponema.ds1552254-reads	ERR4853665	2015	Beale_2021_Global-TPA	SureSelect	Clinical_Swab	Canada	N.America	TPA	SS14	1	1	28	reads	0.0564529	1138142	144	12576	99.8692	99.19	1.53
TPA_BCC138	31818_6#12	31818_6#12.Treponema.ds1011880-reads	ERR4853666	2015	Beale_2021_Global-TPA	SureSelect	Clinical_Swab	Canada	N.America	TPA	SS14	1	1	-	reads	0.125715	1145082	422	3907	100.478	98.9	8.2200000000000006
TPA_BCC139	31818_1#15	31818_1#15.Treponema.ds2500000-reads	ERR4853541	2015	Beale_2021_Global-TPA	SureSelect	Clinical_Swab	Canada	N.America	TPA	SS14	1	1	28	reads	0.0383268	1133500	17	175097	99.4618	100	0
TPA_BCC140	31818_6#13	31818_6#13.Treponema.ds1530595-reads	ERR4853667	2016	Beale_2021_Global-TPA	SureSelect	Clinical_Swab	Canada	N.America	TPA	SS14	1	1	1	reads	0.050685	1133547	78	26522	99.466	100	0.97
TPA_BCC141	31818_2#6	31818_2#6.Treponema.ds2500000-reads	ERR4853555	2016	Beale_2021_Global-TPA	SureSelect	Clinical_Swab	Canada	N.America	TPA	SS14	1	1	1	reads	0.0388559	1133739	22	146120	99.4828	100	0
TPA_BCC142	31818_1#16	31818_1#16.Treponema.ds776110-reads	ERR4853542	2016	Beale_2021_Global-TPA	SureSelect	Clinical_Swab	Canada	N.America	TPA	Nichols	8	8	-	reads	0.155154	1129608	464	3545	99.1203	97.04	8.77
TPA_BCC143	31818_6#14	31818_6#14.Treponema.ds1425049-reads	ERR4853668	2016	Beale_2021_Global-TPA	SureSelect	Clinical_Swab	Canada	N.America	TPA	SS14	1	1	28	reads	0.0660144	1146113	228	9342	100.569	98.39	2.99
TPA_BCC145	31818_6#16	31818_6#16.Treponema.ds2500000-reads	ERR4853670	2016	Beale_2021_Global-TPA	SureSelect	Clinical_Swab	Canada	N.America	TPA	SS14	1	1	1	reads	0.0398765	1135974	39	104774	99.6789	100	0
TPA_BCC146	31818_6#17	31818_6#17.Treponema.ds1023824-reads	ERR4853671	2016	Beale_2021_Global-TPA	SureSelect	Clinical_Swab	Canada	N.America	TPA	SS14	1	1	1	reads	0.127094	1144584	432	3694	100.434	97.98	9.49
TPA_BCC147	31818_2#7	31818_2#7.Treponema.ds1886502-reads	ERR4853556	2016	Beale_2021_Global-TPA	SureSelect	Clinical_Swab	Canada	N.America	TPA	SS14	1	1	1	reads	0.0408251	1134922	31	95612	99.5866	99.19	0
TPA_BCC153	31818_6#18	31818_6#18.Treponema.ds1597921-reads	ERR4853672	2016	Beale_2021_Global-TPA	SureSelect	Clinical_Swab	Canada	N.America	TPA	SS14	1	1	1	reads	0.0496881	1137005	95	23977	99.7694	98.39	2.42
TPA_BCC154	31818_1#17	31818_1#17.Treponema.ds2500000-reads	ERR4853543	2016	Beale_2021_Global-TPA	SureSelect	Clinical_Swab	Canada	N.America	TPA	SS14	1	1	1	reads	0.0375545	1133110	13	598802	99.4276	100	0
TPA_BCC156	31818_5#29	31818_5#29.Treponema.ds2500000-reads	ERR4853651	2016	Beale_2021_Global-TPA	SureSelect	Clinical_Swab	Canada	N.America	TPA	SS14	1	1	1	reads	0.0374238	1133546	16	175159	99.4659	100	0
TPA_BCC157	31818_1#18	31818_1#18.Treponema.ds2500000-reads	ERR4853544	2016	Beale_2021_Global-TPA	SureSelect	Clinical_Swab	Canada	N.America	TPA	SS14	1	1	1	reads	0.0370333	1134159	17	175083	99.5197	100	0
TPA_BCC161	31818_6#19	31818_6#19.Treponema.ds779083-reads	ERR4853673	2017	Beale_2021_Global-TPA	SureSelect	Clinical_Swab	Canada	N.America	TPA	SS14	2	2	-	reads	0.225597	1120311	618	2426	98.3045	98.6	9.89
TPA_BCC163	31818_1#19	31818_1#19.Treponema.ds2500000-reads	ERR4853545	2017	Beale_2021_Global-TPA	SureSelect	Clinical_Swab	Canada	N.America	TPA	SS14	1	1	1	reads	0.0371421	1133476	15	175205	99.4597	100	0
TPA_BCC165	31822_1#5	31822_1#5.Treponema.ds2500000-reads	ERR4899201	2017	Beale_2021_Global-TPA	SureSelect	Clinical_Swab	Canada	N.America	TPA	SS14	2	2	-	reads	0.0370219	1133097	15	598894	99.4265	100	0
TPA_BCC166	31818_6#20	31818_6#20.Treponema.ds1975997-reads	ERR4853674	2017	Beale_2021_Global-TPA	SureSelect	Clinical_Swab	Canada	N.America	TPA	SS14	1	1	1	reads	0.0467844	1135826	89	24489	99.6659	100	1.91
TPA_BCC169	31818_1#20	31818_1#20.Treponema.ds833104-reads	ERR4853546	2017	Beale_2021_Global-TPA	SureSelect	Clinical_Swab	Canada	N.America	TPA	Nichols	14	14	-	reads	0.160884	1142609	522	3216	100.261	98.09	7.22
TPA_BCC172	31818_6#21	31818_6#21.Treponema.ds763249-reads	ERR4853675	2017	Beale_2021_Global-TPA	SureSelect	Clinical_Swab	Canada	N.America	TPA	SS14	1	1	-	reads	0.229604	1110771	643	2251	97.4674	94.81	10.34
TPA_BCC174	31818_2#10	31818_2#10.Treponema.ds2312002-reads	ERR4853559	2017	Beale_2021_Global-TPA	SureSelect	Clinical_Swab	Canada	N.America	TPA	SS14	1	1	1	reads	0.0394219	1137400	33	186000	99.8041	100	1.2
TPA_BCC175	31818_2#11	31818_2#11.Treponema.ds2500000-reads	ERR4853560	2017	Beale_2021_Global-TPA	SureSelect	Clinical_Swab	Canada	N.America	TPA	SS14	1	1	1	reads	0.0377924	1128077	15	208979	98.986	100	0
TPA_BCC176	31818_6#22	31818_6#22.Treponema.ds1506309-reads	ERR4853676	2017	Beale_2021_Global-TPA	SureSelect	Clinical_Swab	Canada	N.America	TPA	SS14	1	1	1	reads	0.0636091	1149652	282	6326	100.879	99.97	3.41
TPA_BCC180	31818_6#23	31818_6#23.Treponema.ds1292706-reads	ERR4853677	2018	Beale_2021_Global-TPA	SureSelect	Clinical_Swab	Canada	N.America	TPA	SS14	1	1	1	reads	0.0703582	1145577	247	7218	100.522	99.17	2.79
TPA_BCC181	31818_2#12	31818_2#12.Treponema.ds2121900-reads	ERR4853561	2018	Beale_2021_Global-TPA	SureSelect	Clinical_Swab	Canada	N.America	TPA	SS14	1	1	1	reads	0.0401222	1131253	40	56232	99.2647	99.97	0
TPA_BCC182	31818_6#24	31818_6#24.Treponema.ds1068293-reads	ERR4853678	2018	Beale_2021_Global-TPA	SureSelect	Clinical_Swab	Canada	N.America	TPA	SS14	1	1	-	reads	0.124336	1137659	415	4006	99.8268	97.1	5.99
TPA_BCC183	31818_6#25	31818_6#25.Treponema.ds2134448-reads	ERR4853679	2018	Beale_2021_Global-TPA	SureSelect	Clinical_Swab	Canada	N.America	TPA	SS14	1	1	-	reads	0.0432918	1134993	78	32760	99.5929	100	3.04
TPA_BCC185	31818_3#26	31818_3#26.Treponema.ds2500000-reads	ERR4853596	2018	Beale_2021_Global-TPA	SureSelect	Clinical_Swab	Canada	N.America	TPA	SS14	1	1	116	reads	0.0374791	1133475	15	178911	99.4597	100	0
TPA_BCC186	31818_3#27	31818_3#27.Treponema.ds2488018-reads	ERR4853597	2018	Beale_2021_Global-TPA	SureSelect	Clinical_Swab	Canada	N.America	TPA	SS14	1	1	1	reads	0.0401468	1131385	46	96167	99.2763	100	0
TPA_BCC187	31818_1#21	31818_1#21.Treponema.ds2500000-reads	ERR4853547	2018	Beale_2021_Global-TPA	SureSelect	Clinical_Swab	Canada	N.America	TPA	SS14	1	1	1	reads	0.0370816	1133198	13	598865	99.4353	100	0
TPA_BCC191	31818_6#26	31818_6#26.Treponema.ds838203-reads	ERR4853680	2018	Beale_2021_Global-TPA	SureSelect	Clinical_Swab	Canada	N.America	TPA	SS14	1	1	-	reads	0.152846	1147239	513	2957	100.667	96.66	11.86
TPA_BCC194	31818_6#27	31818_6#27.Treponema.ds1178315-reads	ERR4853681	2018	Beale_2021_Global-TPA	SureSelect	Clinical_Swab	Canada	N.America	TPA	SS14	1	1	-	reads	0.0819143	1149344	343	5315	100.852	98.76	7.88
TPA_BCC195	31818_6#28	31818_6#28.Treponema.ds936353-reads	ERR4853682	2018	Beale_2021_Global-TPA	SureSelect	Clinical_Swab	Canada	N.America	TPA	SS14	1	1	1	reads	0.115409	1143625	363	4679	100.35	98.31	3.9
TPA_BCC196	31818_3#13	31818_3#13.Treponema.ds2500000-reads	ERR4853585	2018	Beale_2021_Global-TPA	SureSelect	Clinical_Swab	Canada	N.America	TPA	SS14	1	1	1	reads	0.037666	1126351	14	160389	98.8345	100	0
TPA_BCC197	31818_3#28	31818_3#28.Treponema.ds2134470-reads	ERR4853598	2018	Beale_2021_Global-TPA	SureSelect	Clinical_Swab	Canada	N.America	TPA	SS14	1	1	1	reads	0.0424599	1131607	43	47621	99.2957	99.19	0.27
TPA_BCC198	31818_2#13	31818_2#13.Treponema.ds1580416-reads	ERR4853562	2018	Beale_2021_Global-TPA	SureSelect	Clinical_Swab	Canada	N.America	TPA	SS14	1	1	1	reads	0.0469783	1138359	114	18986	99.8882	100	1.24
TPA_BCC199	31818_3#14	31818_3#14.Treponema.ds2500000-reads	ERR4853586	2018	Beale_2021_Global-TPA	SureSelect	Clinical_Swab	Canada	N.America	TPA	SS14	1	1	1	reads	0.0368359	1133284	16	175176	99.4429	100	0
TPA_EIR008	31818_6#30	31818_6#30.Treponema.ds2500000-reads	ERR4853684	2018	Beale_2021_Global-TPA	SureSelect	Clinical_Swab	Ireland	Europe	TPA	SS14	1	1	1	reads	0.0368315	1133053	14	208973	99.4226	100	0
TPA_EIR013	31818_5#31	31818_5#31.Treponema.ds2373703-reads	ERR4853653	2018	Beale_2021_Global-TPA	SureSelect	Clinical_Swab	Ireland	Europe	TPA	SS14	1	1	1	reads	0.0442825	1139179	126	19958	99.9602	97.96	0.5
TPA_EIR015	31963_2#3	31963_2#3.Treponema.ds2500000-reads	ERR4993349	2018	Beale_2021_Global-TPA	SureSelect	Clinical_Swab	Ireland	Europe	TPA	Nichols	8	8	26	reads	0.0384558	1132281	13	175178	99.3549	100	0
TPA_EIR017	31818_3#15	31818_3#15.Treponema.ds2500000-reads	ERR4853587	2018	Beale_2021_Global-TPA	SureSelect	Clinical_Swab	Ireland	Europe	TPA	SS14	1	1	1	reads	0.037243	1132984	14	598833	99.4166	100	0
TPA_ESBCN002	31818_5#26	31818_5#26.Treponema.ds1048322-reads	ERR4853648	2015	Beale_2021_Global-TPA	SureSelect	Clinical_Swab	Spain	Europe	TPA	SS14	1	1	-	reads	0.172681	1126695	565	2706	98.8647	95.09	7.4
TPA_ESBCN004	31818_5#25	31818_5#25.Treponema.ds843705-reads	ERR4853647	2015	Beale_2021_Global-TPA	SureSelect	Clinical_Swab	Spain	Europe	TPA	SS14	1	1	-	reads	0.20149	1116787	638	2317	97.9953	95.67	10.41
TPA_ESBCN005	31822_1#19	31822_1#19.Treponema.ds1596910-reads	ERR4899206	2015	Beale_2021_Global-TPA	SureSelect	Clinical_Swab	Spain	Europe	TPA	Nichols	14	14	6	reads	0.054876	1140692	145	12969	100.093	98.76	2.25
TPA_OMI002	31818_5#3	31818_5#3.Treponema.ds2500000-reads	ERR4853631	2018	Beale_2021_Global-TPA	SureSelect	Clinical_Swab	UK	Europe	TPA	SS14	1	1	28	reads	0.0383952	1129443	24	87924	99.1059	99.6	0
TPA_OMI015	31822_1#29	31822_1#29.Treponema.ds2500000-reads	ERR4899216	2017	Beale_2021_Global-TPA	SureSelect	Clinical_Swab	UK	Europe	TPA	SS14	1	1	1	reads	0.0370886	1133295	15	208973	99.4439	100	0
TPA_OMI021	31822_1#30	31822_1#30.Treponema.ds2500000-reads	ERR4899217	2017	Beale_2021_Global-TPA	SureSelect	Clinical_Swab	UK	Europe	TPA	Nichols	8	8	26	reads	0.0397036	1132344	35	149538	99.3604	100	0.05
TPA_OMI075	31822_2#28	31822_2#28.Treponema.ds2500000-reads	ERR4899243	2017	Beale_2021_Global-TPA	SureSelect	Clinical_Swab	UK	Europe	TPA	SS14	1	1	novel_5	reads	0.0409901	1131605	48	69072	99.2956	99.97	0.12
TPA_SA006	31822_1#28	31822_1#28.Treponema.ds2460254-reads	ERR4899215	2006	Beale_2021_Global-TPA	SureSelect	Clinical_Swab	South_Africa	Africa	TPA	Nichols	17	17	novel_7	reads	0.0448564	1160907	96	34461	101.867	100	2.5
TPA_UKBIR026	31822_2#7	31822_2#7.Treponema.ds2109167-reads	ERR4899224	2018	Beale_2021_Global-TPA	SureSelect	Clinical_Swab	UK	Europe	TPA	SS14	1	1	-	reads	0.0631133	1139499	186	8925	99.9882	99.97	2.3199999999999998
TPA_UKBIR028	31822_1#22	31822_1#22.Treponema.ds1597451-reads	ERR4899209	2018	Beale_2021_Global-TPA	SureSelect	Clinical_Swab	UK	Europe	TPA	Nichols	16	16	60	reads	0.0592908	1140854	169	11679	100.107	100	2.42
TPA_UKBIR032	31818_4#17	31818_4#17.Treponema.ds1338575-reads	ERR4853613	2018	Beale_2021_Global-TPA	SureSelect	Clinical_Swab	UK	Europe	TPA	Nichols	14	14	-	reads	0.0755119	1149312	286	6415	100.849	97.98	2.86
TPA_UKBIR043	31822_2#9	31822_2#9.Treponema.ds1924746-reads	ERR4899226	2018	Beale_2021_Global-TPA	SureSelect	Clinical_Swab	UK	Europe	TPA	SS14	1	1	-	reads	0.0753601	1144397	240	7410	100.418	99.57	3.4
TPA_UKBIR044	31822_1#23	31822_1#23.Treponema.ds1918163-reads	ERR4899210	2018	Beale_2021_Global-TPA	SureSelect	Clinical_Swab	UK	Europe	TPA	Nichols	14	14	6	reads	0.0513624	1134358	73	37426	99.5371	98.39	0.16
TPA_UKBIR049	31822_2#11	31822_2#11.Treponema.ds1806600-reads	ERR4899227	2018	Beale_2021_Global-TPA	SureSelect	Clinical_Swab	UK	Europe	TPA	SS14	1	1	1	reads	0.0891486	1144801	251	6457	100.453	99.17	6.26
TPA_UKBIR052	31818_4#18	31818_4#18.Treponema.ds2500000-reads	ERR4853614	2018	Beale_2021_Global-TPA	SureSelect	Clinical_Swab	UK	Europe	TPA	SS14	1	1	1	reads	0.037186	1133050	17	149963	99.4224	100	0
TPA_UKBRG004	31822_1#7	31822_1#7.Treponema.ds2500000-reads	ERR4899203	2018	Beale_2021_Global-TPA	SureSelect	Clinical_Swab	UK	Europe	TPA	SS14	3	3	3	reads	0.0374036	1133206	13	598895	99.436	100	0
TPA_UKBRG007	31818_4#2	31818_4#2.Treponema.ds1597286-reads	ERR4853603	2018	Beale_2021_Global-TPA	SureSelect	Clinical_Swab	UK	Europe	TPA	Nichols	14	14	6	reads	0.0675018	1141366	243	8487	100.152	97.44	5.16
TPA_UKBRG008	31963_2#17	31963_2#17.Treponema.ds2500000-reads	ERR4993362	2018	Beale_2021_Global-TPA	SureSelect	Clinical_Swab	UK	Europe	TPA	Nichols	14	14	6	reads	0.0379091	1133269	16	208981	99.4416	100	0
TPA_UKBRG009	31818_4#5	31818_4#5.Treponema.ds952114-reads	ERR4853606	2018	Beale_2021_Global-TPA	SureSelect	Clinical_Swab	UK	Europe	TPA	SS14	1	1	1	reads	0.14586	1135130	496	3227	99.6049	93.47	5.55
TPA_UKBRG010	31818_4#3	31818_4#3.Treponema.ds1969076-reads	ERR4853604	2018	Beale_2021_Global-TPA	SureSelect	Clinical_Swab	UK	Europe	TPA	SS14	1	1	1	reads	0.0453882	1138795	117	17362	99.9265	100	0.77
TPA_UKBRG012	31818_4#1	31818_4#1.Treponema.ds2500000-reads	ERR4853602	2018	Beale_2021_Global-TPA	SureSelect	Clinical_Swab	UK	Europe	TPA	SS14	1	1	1	reads	0.0390814	1134187	25	135447	99.5221	100	0
TPA_UKBRG015	31818_6#29	31818_6#29.Treponema.ds1041016-reads	ERR4853683	2018	Beale_2021_Global-TPA	SureSelect	Clinical_Swab	UK	Europe	TPA	SS14	1	1	-	reads	0.115011	1140017	297	6001	100.034	95.14	5.81
TPA_UKBRG017	31818_4#4	31818_4#4.Treponema.ds2500000-reads	ERR4853605	2018	Beale_2021_Global-TPA	SureSelect	Clinical_Swab	UK	Europe	TPA	SS14	2	2	-	reads	0.0372255	1131037	37	84323	99.2457	100	0.27
TPA_UKBRG018	31822_1#8	31822_1#8.Treponema.ds2500000-reads	ERR4899204	2018	Beale_2021_Global-TPA	SureSelect	Clinical_Swab	UK	Europe	TPA	SS14	1	1	-	reads	0.0372018	1132709	14	598732	99.3924	100	0
TPA_UKLEE004	31818_4#19	31818_4#19.Treponema.ds2500000-reads	ERR4853615	2018	Beale_2021_Global-TPA	SureSelect	Clinical_Swab	UK	Europe	TPA	SS14	1	1	1	reads	0.0372834	1128062	18	299346	98.9847	100	0
TPA_UKLEE006	31822_2#12	31822_2#12.Treponema.ds1329667-reads	ERR4899228	2018	Beale_2021_Global-TPA	SureSelect	Clinical_Swab	UK	Europe	TPA	SS14	1	1	1	reads	0.156271	1143679	353	4754	100.355	98.39	2.86
TPA_UKMAN003	31818_3#7	31818_3#7.Treponema.ds1601042-reads	ERR4853580	2018	Beale_2021_Global-TPA	SureSelect	Clinical_Swab	UK	Europe	TPA	SS14	1	1	-	reads	0.0486921	1137085	101	18587	99.7764	99.97	2.2799999999999998
TPA_UKMAN019	31818_4#14	31818_4#14.Treponema.ds2500000-reads	ERR4853610	2018	Beale_2021_Global-TPA	SureSelect	Clinical_Swab	UK	Europe	TPA	SS14	1	1	1	reads	0.0370614	1133140	15	174976	99.4303	100	0
TPA_UKMAN027	31818_4#15	31818_4#15.Treponema.ds2500000-reads	ERR4853611	2018	Beale_2021_Global-TPA	SureSelect	Clinical_Swab	UK	Europe	TPA	SS14	1	1	1	reads	0.0370482	1133111	13	598846	99.4277	100	0
TPA_UKMAN047	31818_3#4	31818_3#4.Treponema.ds1648869-reads	ERR4853577	2018	Beale_2021_Global-TPA	SureSelect	Clinical_Swab	UK	Europe	TPA	SS14	1	1	14	reads	0.0486315	1137118	111	16881	99.7793	100	1.44
TPA_UKMAN054	31818_3#6	31818_3#6.Treponema.ds2500000-reads	ERR4853579	2018	Beale_2021_Global-TPA	SureSelect	Clinical_Swab	UK	Europe	TPA	SS14	1	1	1	reads	0.0401801	1130850	41	50234	99.2293	99.6	0
TPA_USL-BAL-2	31963_2#11	31963_2#11.Treponema.ds2500000-reads	ERR4993356	1971	Beale_2021_Global-TPA	SureSelect	rabbit inoculation	USA	N.America	TPA	SS14	Singleton	Singleton	19	reads	0.0367551	1132631	14	299193	99.3856	100	0
TPA_USL-BAL-6	31818_2#20	31818_2#20.Treponema.ds2500000-reads	ERR4853568	1950-1980	Beale_2021_Global-TPA	SureSelect	rabbit inoculation	USA	N.America	TPA	Nichols	12	12	20	reads	0.0378371	1132313	17	208976	99.3577	100	0
TPA_USL-BAL-7	31963_2#12	31963_2#12.Treponema.ds2500000-reads	ERR4993357	1976	Beale_2021_Global-TPA	SureSelect	rabbit inoculation	USA	N.America	TPA	Nichols	12	12	20	reads	0.0379696	1132414	17	182222	99.3666	100	0
TPA_USL-BAL-8	31822_2#31	31822_2#31.Treponema.ds2500000-reads	ERR4899245	1960-1980	Beale_2021_Global-TPA	SureSelect	rabbit inoculation	USA	N.America	TPA	Nichols	9	9	109	reads	0.0390244	1133046	16	160419	99.422	100	0
TPA_USL-CDC-1	31963_2#15	31963_2#15.Treponema.ds2500000-reads	ERR4993360	1980	unpublished-WSI	SureSelect	rabbit inoculation	Ghana	Africa	TPE	-	NA	TPE34	-	reads	0.0312532	1129469	14	169644	99.1081	99.97	0
TPA_USL-Grady-1	31822_2#15	31822_2#15.Treponema.ds2500000-reads	ERR4899231	1994	Beale_2021_Global-TPA	SureSelect	rabbit inoculation	USA	N.America	TPA	SS14	1	1	2	reads	0.0320191	1131095	49	57588	99.2508	100	1.48
TPA_USL-Haiti-B	31818_2#24	31818_2#24.Treponema.ds2500000-reads	ERR4853572	1951	Beale_2021_Global-TPA	SureSelect	rabbit inoculation	Haiti	Caribbean	TPA	Nichols	Singleton	Singleton	-	reads	0.0321411	1132892	16	170725	99.4085	100	0
TPA_USL-Phil-1	31822_2#14	31822_2#14.Treponema.ds2500000-reads	ERR4899230	1987	Beale_2021_Global-TPA	SureSelect	rabbit inoculation	USA	N.America	TPA	SS14	1	1	2	reads	0.0326728	1128917	21	160386	99.0597	99.6	0
TPA_USL-Phil-3	31818_2#25	31818_2#25.Treponema.ds2500000-reads	ERR4853573	1987	Beale_2021_Global-TPA	SureSelect	rabbit inoculation	USA	N.America	TPA	Nichols	9	9	109	reads	0.0319007	1132984	17	299202	99.4166	100	0
TPA_USL-SEA-81-3	31963_2#13	31963_2#13.Treponema.ds2500000-reads	ERR4993358	1981	Beale_2021_Global-TPA	SureSelect	rabbit inoculation	USA	N.America	TPA	SS14	1	1	2	reads	0.0326043	1133762	17	161198	99.4848	99.97	0
TPA_USL-SEA-81-8	31818_1#6	31818_1#6.Treponema.ds2500000-reads	ERR4853532	1981	Beale_2021_Global-TPA	SureSelect	rabbit inoculation	USA	N.America	TPA	SS14	4	4	-	reads	0.0315093	1132928	15	209032	99.4117	100	0
TPA_USL-SEA-83-1	31818_2#21	31818_2#21.Treponema.ds2500000-reads	ERR4853569	1983	Beale_2021_Global-TPA	SureSelect	rabbit inoculation	USA	N.America	TPA	Nichols	10	10	22	reads	0.0313698	1132264	17	170868	99.3534	100	0
TPA_USL-SEA-83-2	31818_2#22	31818_2#22.Treponema.ds2500000-reads	ERR4853570	1983	Beale_2021_Global-TPA	SureSelect	rabbit inoculation	USA	N.America	TPA	Nichols	7	7	23	reads	0.0324341	1131198	12	299299	99.2598	100	0
TPA_USL-SEA-84-2	31963_2#14	31963_2#14.Treponema.ds2500000-reads	ERR4993359	1984	Beale_2021_Global-TPA	SureSelect	rabbit inoculation	USA	N.America	TPA	SS14	1	1	2	reads	0.0318866	1133118	15	299184	99.4283	100	0
TPA_USL-SEA-86-1	31818_2#23	31818_2#23.Treponema.ds2500000-reads	ERR4853571	1986	Beale_2021_Global-TPA	SureSelect	rabbit inoculation	USA	N.America	TPA	Nichols	8	8	26	reads	0.0329842	1133340	16	208963	99.4478	100	0.27
TPA_USL-SEA-87-1	31818_5#30	31818_5#30.Treponema.ds2500000-reads	ERR4853652	1987	Beale_2021_Global-TPA	SureSelect	rabbit inoculation	USA	N.America	TPA	SS14	1	1	2	reads	0.0323788	1128680	18	598905	99.0389	100	0
TPA_ZIM004	31822_2#19	31822_2#19.Treponema.ds1243584-reads	ERR4899234	2015	Beale_2021_Global-TPA	SureSelect	Clinical_Swab	Zimbabwe	Africa	TPA	SS14	4	4	-	reads	0.0315918	1110399	579	2514	97.4348	94.55	11.22
TPA_ZIM005	31818_4#24	31818_4#24.Treponema.ds2374474-reads	ERR4853620	2015	Beale_2021_Global-TPA	SureSelect	Clinical_Swab	Zimbabwe	Africa	TPA	SS14	4	4	novel_8	reads	0.0425573	1132651	65	29354	99.3873	99.97	0.52
TPA_ZIM007	31822_2#21	31822_2#21.Treponema.ds2209089-reads	ERR4899236	2015	Beale_2021_Global-TPA	SureSelect	Clinical_Swab	Zimbabwe	Africa	TPA	SS14	4	4	-	reads	0.0339362	1142053	203	8945	100.212	97.96	0.95
TPA_ZIM009	31822_2#22	31822_2#22.Treponema.ds1357976-reads	ERR4899237	2015	Beale_2021_Global-TPA	SureSelect	Clinical_Swab	Zimbabwe	Africa	TPA	SS14	4	4	-	reads	0.0708941	1141849	479	3272	100.194	96.63	10.220000000000001
TPA_ZIM014	31818_4#25	31818_4#25.Treponema.ds860109-reads	ERR4853621	2015	Beale_2021_Global-TPA	SureSelect	Clinical_Swab	Zimbabwe	Africa	TPA	Nichols	13	13	-	reads	0.0579545	1087960	711	1863	95.4658	95.63	10.91
TPA_ZIM015	31822_1#27	31822_1#27.Treponema.ds1418347-reads	ERR4899214	2015	Beale_2021_Global-TPA	SureSelect	Clinical_Swab	Zimbabwe	Africa	TPA	Nichols	13	13	-	reads	0.062687	1156491	255	7585	101.479	98.79	5.56
TPA_ZIM018	31818_4#27	31818_4#27.Treponema.ds1989153-reads	ERR4853623	2015	Beale_2021_Global-TPA	SureSelect	Clinical_Swab	Zimbabwe	Africa	TPA	Nichols	13	13	65	reads	0.0810006	1142893	121	18615	100.286	100	2.1
TPA_ZIM020	31822_2#24	31822_2#24.Treponema.ds1433124-reads	ERR4899239	2015	Beale_2021_Global-TPA	SureSelect	Clinical_Swab	Zimbabwe	Africa	TPA	Nichols	13	13	-	reads	0.0568156	1071115	833	1504	93.9877	93.23	14.74
TPA_ZIM024	31822_2#26	31822_2#26.Treponema.ds2390007-reads	ERR4899241	2015	Beale_2021_Global-TPA	SureSelect	Clinical_Swab	Zimbabwe	Africa	TPA	SS14	4	4	novel_8	reads	0.0634302	1141626	148	12411	100.175	99.6	1.32
TPA_ZIM025	31818_3#31	31818_3#31.Treponema.ds2321164-reads	ERR4853601	2015	Beale_2021_Global-TPA	SureSelect	Clinical_Swab	Zimbabwe	Africa	TPA	SS14	4	4	novel_8	reads	0.0832949	1133828	84	33351	99.4906	99.97	1.93
TPA_ZIM028	31818_4#29	31818_4#29.Treponema.ds2500000-reads	ERR4853625	2015	Beale_2021_Global-TPA	SureSelect	Clinical_Swab	Zimbabwe	Africa	TPA	SS14	4	4	novel_9	reads	0.0315611	1133347	16	175099	99.4484	100	0
TPP_GHA002	31818_1#31	31818_1#31.Treponema.ds2500000-reads	ERR4853706	2015	unpublished-WSI	SureSelect	Clinical_Swab	Ghana	Africa	TPE	-	NA	TPE23	-	reads	0.0316374	1132992	16	169642	99.4173	99.17	0
TPP_GHA003	31818_2#31	31818_2#31.Treponema.ds2500000-reads	ERR4853709	2015	unpublished-WSI	SureSelect	Clinical_Swab	Ghana	Africa	TPE	-	NA	TPE23	-	reads	0.0761855	1130993	13	598506	99.2419	99.97	0
TPP_GHA005	31818_2#32	31818_2#32.Treponema.ds2500000-reads	ERR4853710	2015	unpublished-WSI	SureSelect	Clinical_Swab	Ghana	Africa	TPE	-	NA	TPE23	-	reads	0.136807	1130844	15	208769	99.2288	99.97	0
TPP_GHA006	31963_2#30	31963_2#30.Treponema.ds1879748-reads	ERR4993369	2015	unpublished-WSI	SureSelect	Clinical_Swab	Ghana	Africa	TPE	-	NA	TPE30	-	reads	0.0316015	1130506	10	598434	99.1991	99.97	0
TPP_GHA009	31818_1#30	31818_1#30.Treponema.ds2500000-reads	ERR4853705	2016	unpublished-WSI	SureSelect	Clinical_Swab	Ghana	Africa	TPE	-	NA	TPE23	-	reads	0.0375036	1130470	9	598528	99.196	99.97	0
TPP_GHA012	31818_1#28	31818_1#28.Treponema.ds2500000-reads	ERR4853703	2015	unpublished-WSI	SureSelect	Clinical_Swab	Ghana	Africa	TPE	-	NA	TPE23	-	reads	0.0322332	1130906	13	208711	99.2342	99.97	0
TPP_GHA013	31818_2#30	31818_2#30.Treponema.ds2500000-reads	ERR4853708	2015	unpublished-WSI	SureSelect	Clinical_Swab	Ghana	Africa	TPE	-	NA	TPE23	-	reads	0.0572543	1130837	12	169608	99.2282	99.97	0.81
TPP_GHA015	31963_2#29	31963_2#29.Treponema.ds2500000-reads	ERR4993368	2015	unpublished-WSI	SureSelect	Clinical_Swab	Ghana	Africa	TPE	-	NA	TPE23	-	reads	0.0724382	1130766	11	169588	99.2219	99.17	0
TPP_GHA016	31963_2#31	31963_2#31.Treponema.ds1611484-reads	ERR4993370	2015	unpublished-WSI	SureSelect	Clinical_Swab	Ghana	Africa	TPE	-	NA	TPE23	-	reads	0.0319998	1130817	13	223351	99.2264	99.97	0
TPP_GHA032	31818_1#32	31818_1#32.Treponema.ds2500000-reads	ERR4853707	2016	unpublished-WSI	SureSelect	Clinical_Swab	Ghana	Africa	TPE	-	NA	TPE23	-	reads	0.0321446	1130344	11	179295	99.1849	99.97	0
TPP_GHA067	31822_1#9	31822_1#9.Treponema.ds2500000-reads	ERR4899847	2018	unpublished-WSI	SureSelect	Clinical_Swab	Ghana	Africa	TPE	-	NA	TPE23	-	reads	0.031433	1126540	22	100405	98.8511	99.17	0
TPP_GHA111	31963_2#18	31963_2#18.Treponema.ds1420819-reads	ERR4993363	2018	unpublished-WSI	SureSelect	Clinical_Swab	Ghana	Africa	TPE	-	NA	TPE23	-	reads	0.0334887	1125995	17	598435	98.8033	99.17	0
TPP_GHA114	31822_1#11	31822_1#11.Treponema.ds1487699-reads	ERR4899849	2018	unpublished-WSI	SureSelect	Clinical_Swab	Ghana	Africa	TPE	-	NA	TPE23	-	reads	0.062687	1142919	180	10652	100.288	98.76	4
TPP_GHA116	31818_4#8	31818_4#8.Treponema.ds1337068-reads	ERR4853711	2018	unpublished-WSI	SureSelect	Clinical_Swab	Ghana	Africa	TPE	-	NA	TPE23	-	reads	0.0635741	1140662	218	7685	100.09	99.07	2.48
TPP_GHA119	31822_1#13	31822_1#13.Treponema.ds1348610-reads	ERR4899851	2018	unpublished-WSI	SureSelect	Clinical_Swab	Ghana	Africa	TPE	-	NA	TPE23	-	reads	0.0568156	1137467	136	14479	99.8099	99.97	2.42
TPP_GHA149	31822_1#15	31822_1#15.Treponema.ds966760-reads	ERR4899852	2018	unpublished-WSI	SureSelect	Clinical_Swab	Ghana	Africa	TPE	-	NA	TPE23	-	reads	0.136807	1143631	369	4461	100.351	96.61	8.98
TPP_LIB001	31818_2#27	31818_2#27.Treponema.ds2500000-reads	ERR4690809	2018	Timothy_2021	SureSelect	Clinical_Swab	Liberia	Africa	TPE	-	NA	TPE24	-	reads	0.0319998	1130695	11	298941	99.2157	99.97	0
TPP_LIB003	31818_1#26	31818_1#26.Treponema.ds2500000-reads	ERR4690806	2018	Timothy_2021	SureSelect	Clinical_Swab	Liberia	Africa	TPE	-	NA	TPE24	-	reads	0.032249	1130820	12	335195	99.2267	99.97	0
TPP_LIB004	31963_2#28	31963_2#28.Treponema.ds2500000-reads	ERR4690816	2018	Timothy_2021	SureSelect	Clinical_Swab	Liberia	Africa	TPE	-	NA	TPE24	-	reads	0.0321446	1130727	11	174455	99.2185	99.97	0
TPP_LIB005	31963_2#27	31963_2#27.Treponema.ds2500000-reads	ERR4690815	2018	Timothy_2021	SureSelect	Clinical_Swab	Liberia	Africa	TPE	-	NA	TPE24	-	reads	0.0316094	1130493	11	298946	99.198	99.97	0
TPP_LIB006	31963_2#26	31963_2#26.Treponema.ds2500000-reads	ERR4690814	2018	Timothy_2021	SureSelect	Clinical_Swab	Liberia	Africa	TPE	-	NA	TPE24	-	reads	0.0315953	1130525	11	598412	99.2008	99.97	0
TPP_LIB008	31963_2#25	31963_2#25.Treponema.ds2500000-reads	ERR4690813	2018	Timothy_2021	SureSelect	Clinical_Swab	Liberia	Africa	TPE	-	NA	TPE24	-	reads	0.031433	1130760	12	299466	99.2214	99.97	0
TPP_LIB011	31818_1#27	31818_1#27.Treponema.ds2355082-reads	ERR4690807	2018	Timothy_2021	SureSelect	Clinical_Swab	Liberia	Africa	TPE	-	NA	TPE24	-	reads	0.0338827	1130731	12	598374	99.2189	99.97	0
TPP_LIB012	31818_2#28	31818_2#28.Treponema.ds2500000-reads	ERR4690810	2018	Timothy_2021	SureSelect	Clinical_Swab	Liberia	Africa	TPE	-	NA	TPE24	-	reads	0.0332913	1180581	16	169570	103.593	99.97	3.23
TPP_LIB013	31818_1#25	31818_1#25.Treponema.ds2500000-reads	ERR4690805	2018	Timothy_2021	SureSelect	Clinical_Swab	Liberia	Africa	TPE	-	NA	TPE24	-	reads	0.0330062	1130802	14	160479	99.2251	99.97	0
TPP_LIB015	31963_2#24	31963_2#24.Treponema.ds2500000-reads	ERR4690812	2018	Timothy_2021	SureSelect	Clinical_Swab	Liberia	Africa	TPE	-	NA	TPE24	-	reads	0.0317541	1130800	12	297862	99.2249	99.17	0
TPP_LIB017	31818_2#26	31818_2#26.Treponema.ds2500000-reads	ERR4690808	2018	Timothy_2021	SureSelect	Clinical_Swab	Liberia	Africa	TPE	-	NA	TPE24	-	reads	0.0323832	1130271	11	598446	99.1785	99.97	0
TPP_LIB018	31963_2#23	31963_2#23.Treponema.ds1508056-reads	ERR4690811	2018	Timothy_2021	SureSelect	Clinical_Swab	Liberia	Africa	TPE	-	NA	TPE24	-	reads	0.0334343	1131299	16	158050	99.2687	99.97	0
TPP_PNGM_15-110	31818_4#22	31818_4#22.Treponema.ds1946125-reads	ERR4853618	2018	unpublished-WSI	SureSelect	Clinical_Swab	PNG	Oceania	TPE	-	NA	TPE20	-	reads	0.0728059	1170259	330	5726	102.687	96.75	6.85
TPP_PNGM_17-14	31818_3#30	31818_3#30.Treponema.ds1107598-reads	ERR4853600	2018	unpublished-WSI	SureSelect	Clinical_Swab	PNG	Oceania	TPE	-	NA	TPE20	-	reads	0.110246	1142766	491	3051	100.275	98.47	6.53
TPP_PNGM_17-19	31818_4#20	31818_4#20.Treponema.ds1155518-reads	ERR4853616	2018	unpublished-WSI	SureSelect	Clinical_Swab	PNG	Oceania	TPE	-	NA	TPE20	-	reads	0.111547	1134188	429	3558	99.5222	98.85	5.68
TPP_PNGM_18-11	31822_1#25	31822_1#25.Treponema.ds1070224-reads	ERR4899212	2018	unpublished-WSI	SureSelect	Clinical_Swab	PNG	Oceania	TPE	-	NA	TPE20	-	reads	0.0992887	1145582	314	5275	100.522	99.17	3.6
TPP_PNGM_19-20	31822_1#24	31822_1#24.Treponema.ds1413611-reads	ERR4899211	2018	unpublished-WSI	SureSelect	Clinical_Swab	PNG	Oceania	TPE	-	NA	TPE20	-	reads	0.0555057	1138392	169	11817	99.8911	99.17	1.77
TPP_PNGM_19-24	31818_4#21	31818_4#21.Treponema.ds1736502-reads	ERR4853617	2018	unpublished-WSI	SureSelect	Clinical_Swab	PNG	Oceania	TPE	-	NA	TPE20	-	reads	0.0573798	1155214	194	12381	101.367	99.17	2.92
TPP_PNGM_19-27	31818_4#23	31818_4#23.Treponema.ds1230537-reads	ERR4853619	2018	unpublished-WSI	SureSelect	Clinical_Swab	PNG	Oceania	TPE	-	NA	TPE21	-	reads	0.0805777	1140529	349	4730	100.079	99.12	5.69
UW074B	24141_6#7	24141_6#7.Treponema.ds2500000-reads	ERR2756195	2004	Beale_2019_Global_TPA	SureSelect	low_rabbit_passage	USA	N.America	TPA	SS14	1	1	1	reads	0.0368938	1133126	14	175143	99.429	100	0
UW093B	24141_7#12	24141_7#12.Treponema.ds2500000-reads	ERR2756214	2001	Beale_2019_Global_TPA	SureSelect	low_rabbit_passage	USA	N.America	TPA	SS14	1	1	-	reads	0.0369561	1133102	14	209059	99.4269	100	0
UW099B	24141_4#18	24141_4#18.Treponema.ds2500000-reads	ERR2756175	2001	Beale_2019_Global_TPA	SureSelect	low_rabbit_passage	USA	N.America	TPA	SS14	1	1	novel_1	reads	0.036971	1132981	15	172989	99.4163	100	0
UW102B	24141_6#6	24141_6#6.Treponema.ds2500000-reads	ERR2756194	2002	Beale_2019_Global_TPA	SureSelect	low_rabbit_passage	USA	N.America	TPA	SS14	1	1	novel_1	reads	0.0369324	1133592	15	175104	99.4699	99.19	0
UW104B	24141_8#12	24141_8#12.Treponema.ds2500000-reads	ERR2756229	2002	Beale_2019_Global_TPA	SureSelect	low_rabbit_passage	USA	N.America	TPA	SS14	1	1	novel_1	reads	0.0371333	1133246	13	598805	99.4396	100	0
UW116B	24141_4#6	24141_4#6.Treponema.ds2500000-reads	ERR2756171	2002	Beale_2019_Global_TPA	SureSelect	low_rabbit_passage	USA	N.America	TPA	SS14	2	2	11	reads	0.0370236	1133113	17	149937	99.4279	100	0
UW125B	24141_6#11	24141_6#11.Treponema.ds2500000-reads	ERR2756198	2002	Beale_2019_Global_TPA	SureSelect	low_rabbit_passage	USA	N.America	TPA	SS14	1	1	novel_1	reads	0.0369096	1132813	13	299375	99.4016	99.19	0
UW126B	24141_7#3	24141_7#3.Treponema.ds2500000-reads	ERR2756207	2002	Beale_2019_Global_TPA	SureSelect	low_rabbit_passage	USA	N.America	TPA	SS14	1	1	novel_1	reads	0.0368947	1133469	14	175169	99.4591	100	0
UW133B	24141_5#20	24141_5#20.Treponema.ds2500000-reads	ERR2756188	2002	Beale_2019_Global_TPA	SureSelect	low_rabbit_passage	USA	N.America	TPA	SS14	1	1	novel_1	reads	0.0369842	1133199	15	175089	99.4354	100	0
UW134B	24141_7#18	24141_7#18.Treponema.ds2500000-reads	ERR2756219	2002	Beale_2019_Global_TPA	SureSelect	low_rabbit_passage	USA	N.America	TPA	SS14	1	1	5	reads	0.036928	1132484	14	175132	99.3727	100	0
UW138B	24141_6#15	24141_6#15.Treponema.ds2500000-reads	ERR2756201	2002	Beale_2019_Global_TPA	SureSelect	low_rabbit_passage	USA	N.America	TPA	SS14	1	1	novel_1	reads	0.0369394	1133031	16	172983	99.4207	100	0
UW140B	24141_5#16	24141_5#16.Treponema.ds2500000-reads	ERR2756185	2002	Beale_2019_Global_TPA	SureSelect	low_rabbit_passage	USA	N.America	TPA	SS14	1	1	2	reads	0.0370245	1132695	15	175128	99.3912	100	0
UW147B	24141_6#14	24141_6#14.Treponema.ds2500000-reads	ERR2756200	2003	Beale_2019_Global_TPA	SureSelect	low_rabbit_passage	USA	N.America	TPA	SS14	1	1	novel_1	reads	0.0369096	1133514	14	175086	99.4631	100	0
UW148B	24141_6#18	24141_6#18.Treponema.ds2500000-reads	ERR2756203	2003	Beale_2019_Global_TPA	SureSelect	low_rabbit_passage	USA	N.America	TPA	SS14	1	1	-	reads	0.0369148	1132830	16	299122	99.4031	100	0
UW149B	24141_8#10	24141_8#10.Treponema.ds2500000-reads	ERR2756227	2003	Beale_2019_Global_TPA	SureSelect	low_rabbit_passage	USA	N.America	TPA	SS14	1	1	-	reads	0.0370482	1132843	15	299221	99.4042	100	0
UW155B	24141_8#2	24141_8#2.Treponema.ds2500000-reads	ERR2756221	2003	Beale_2019_Global_TPA	SureSelect	low_rabbit_passage	USA	N.America	TPA	SS14	1	1	-	reads	0.0369719	1132970	17	173018	99.4153	100	0
UW181B	24141_6#17	24141_6#17.Treponema.ds2500000-reads	ERR2756202	2003	Beale_2019_Global_TPA	SureSelect	low_rabbit_passage	USA	N.America	TPA	SS14	1	1	novel_1	reads	0.0369271	1133325	15	175119	99.4465	100	0
UW186B	24141_5#17	24141_5#17.Treponema.ds2500000-reads	ERR2756186	2003	Beale_2019_Global_TPA	SureSelect	low_rabbit_passage	USA	N.America	TPA	SS14	2	2	11	reads	0.0370403	1133213	15	175133	99.4367	100	0
UW187B	24141_6#4	24141_6#4.Treponema.ds2500000-reads	ERR2756192	2003	Beale_2019_Global_TPA	SureSelect	low_rabbit_passage	USA	N.America	TPA	SS14	2	2	11	reads	0.0369464	1131473	10	175084	99.284	100	0
UW189B	24141_5#18	24141_5#18.Treponema.ds2471082-reads	ERR2756187	2004	Beale_2019_Global_TPA	SureSelect	low_rabbit_passage	USA	N.America	TPA	Nichols	8	8	26	reads	0.0372457	1134171	19	172983	99.5207	99.19	0
UW195B	24141_8#5	24141_8#5.Treponema.ds2500000-reads	ERR2756223	2003	Beale_2019_Global_TPA	SureSelect	low_rabbit_passage	USA	N.America	TPA	SS14	1	1	27	reads	0.0370473	1132819	12	598803	99.4021	100	0
UW202B	24141_8#8	24141_8#8.Treponema.ds1965222-reads	ERR3061032	2003	Beale_2021_Global-TPA	SureSelect	low_rabbit_passage	USA	N.America	TPA	Nichols	8	8	26	reads	0.0387919	1133693	19	149939	99.4788	100	0
UW211B	24141_7#8	24141_7#8.Treponema.ds2500000-reads	ERR2756212	2003	Beale_2019_Global_TPA	SureSelect	low_rabbit_passage	USA	N.America	TPA	SS14	1	1	-	reads	0.0369192	1132648	15	149944	99.3871	100	0
UW213B	24141_6#20	24141_6#20.Treponema.ds2500000-reads	ERR2756205	2003	Beale_2019_Global_TPA	SureSelect	low_rabbit_passage	USA	N.America	TPA	SS14	2	2	novel_11	reads	0.0369526	1133263	15	208998	99.441	100	0
UW215B	24141_7#10	24141_7#10.Treponema.ds2500000-reads	ERR2756213	2004	Beale_2019_Global_TPA	SureSelect	low_rabbit_passage	USA	N.America	TPA	SS14	2	2	11	reads	0.0369333	1133246	12	598840	99.4396	100	0
UW228B	24141_6#5	24141_6#5.Treponema.ds2500000-reads	ERR2756193	2004	Beale_2019_Global_TPA	SureSelect	low_rabbit_passage	USA	N.America	TPA	SS14	2	2	11	reads	0.0369341	1133308	14	209031	99.445	99.19	0
UW231B	24141_7#6	24141_7#6.Treponema.ds2500000-reads	ERR2756210	2004	Beale_2019_Global_TPA	SureSelect	low_rabbit_passage	USA	N.America	TPA	SS14	2	2	11	reads	0.0369447	1132999	16	175951	99.4179	100	0
UW244B	24141_7#16	24141_7#16.Treponema.ds2500000-reads	ERR2756217	2004	Beale_2019_Global_TPA	SureSelect	low_rabbit_passage	USA	N.America	TPA	SS14	1	1	27	reads	0.0369412	1132741	13	175948	99.3952	100	0
UW248B	24141_5#5	24141_5#5.Treponema.ds2500000-reads	ERR2756178	2004	Beale_2019_Global_TPA	SureSelect	low_rabbit_passage	USA	N.America	TPA	SS14	1	1	2	reads	0.0370298	1133394	17	175047	99.4525	100	0
UW249B	SRR3268758	SRR3268758.Treponema.ds504230-reads	SRR3268758	2004	Arora_2016	Sequence_capture	rabbit inoculation	USA	N.America	TPA	SS14	1	1	-	reads	0.126786	1116957	193	10872	98.0102	99.01	0.83
UW254B	24141_6#2	24141_6#2.Treponema.ds2500000-reads	ERR2756190	2004	Beale_2019_Global_TPA	SureSelect	low_rabbit_passage	USA	N.America	TPA	SS14	2	2	11	reads	0.0369464	1272833	19	139257	111.688	100	12.1
UW257B	24141_5#12	24141_5#12.Treponema.ds2500000-reads	ERR2756182	2004	Beale_2019_Global_TPA	SureSelect	low_rabbit_passage	USA	N.America	TPA	SS14	1	1	novel_1	reads	0.037	1133414	14	299646	99.4543	100	0
UW259B	24141_7#17	24141_7#17.Treponema.ds2500000-reads	ERR2756218	2004	Beale_2019_Global_TPA	SureSelect	low_rabbit_passage	USA	N.America	TPA	SS14	1	1	1	reads	0.0369298	1133035	13	598856	99.421	100	0
UW262B	24141_4#11	24141_4#11.Treponema.ds2500000-reads	ERR2756172	2004	Beale_2019_Global_TPA	SureSelect	low_rabbit_passage	USA	N.America	TPA	SS14	1	1	-	reads	0.0369692	1133577	17	172319	99.4686	100	0
UW264B	24141_8#9	24141_8#9.Treponema.ds2500000-reads	ERR2756226	2004	Beale_2019_Global_TPA	SureSelect	low_rabbit_passage	USA	N.America	TPA	SS14	1	1	1	reads	0.0370903	1133227	15	209034	99.4379	100	0
UW279B	24141_6#9	24141_6#9.Treponema.ds2411473-reads	ERR2756197	2004	Beale_2019_Global_TPA	SureSelect	low_rabbit_passage	USA	N.America	TPA	Nichols	8	8	26	reads	0.037229	1133846	16	150080	99.4922	100	0
UW280B	24141_8#3	24141_8#3.Treponema.ds2500000-reads	ERR2756222	2004	Beale_2019_Global_TPA	SureSelect	low_rabbit_passage	USA	N.America	TPA	SS14	1	1	27	reads	0.0370087	1133021	15	150004	99.4198	100	0
UW281B	24141_7#7	24141_7#7.Treponema.ds2500000-reads	ERR2756211	2004	Beale_2019_Global_TPA	SureSelect	low_rabbit_passage	USA	N.America	TPA	SS14	1	1	2	reads	0.0369087	1132870	15	299116	99.4066	100	0
UW291B	24141_4#19	24141_4#19.Treponema.ds2500000-reads	ERR2756176	2004	Beale_2019_Global_TPA	SureSelect	low_rabbit_passage	USA	N.America	TPA	SS14	1	1	27	reads	0.0369526	1133174	16	150054	99.4332	100	0
UW298B	24141_3#11	24141_3#11.Treponema.ds2500000-reads	ERR2756168	2004	Beale_2019_Global_TPA	SureSelect	low_rabbit_passage	USA	N.America	TPA	SS14	1	1	novel_1	reads	0.037007	1133094	16	175063	99.4262	100	0
UW303B	24141_8#11	24141_8#11.Treponema.ds2500000-reads	ERR2756228	2005	Beale_2019_Global_TPA	SureSelect	low_rabbit_passage	USA	N.America	TPA	SS14	1	1	1	reads	0.0370666	1133611	16	175104	99.4716	100	0
UW304B	24141_8#6	24141_8#6.Treponema.ds2500000-reads	ERR2756224	2005	Beale_2019_Global_TPA	SureSelect	low_rabbit_passage	USA	N.America	TPA	SS14	1	1	1	reads	0.0369842	1132572	13	299255	99.3804	100	0
UW327B	24141_8#7	24141_8#7.Treponema.ds2500000-reads	ERR2756225	2005	Beale_2019_Global_TPA	SureSelect	low_rabbit_passage	USA	N.America	TPA	SS14	1	1	novel_10	reads	0.0372167	1133200	14	209032	99.4355	100	0
UW330B	24141_6#12	24141_6#12.Treponema.ds2500000-reads	ERR2756199	2005	Beale_2019_Global_TPA	SureSelect	low_rabbit_passage	USA	N.America	TPA	SS14	2	2	11	reads	0.036942	1133460	19	150027	99.4583	100	0
UW337B	24141_4#12	24141_4#12.Treponema.ds2500000-reads	ERR2756173	2005	Beale_2019_Global_TPA	SureSelect	low_rabbit_passage	USA	N.America	TPA	SS14	2	2	11	reads	0.037014	1133403	15	175950	99.4533	100	0
UW344B	24141_6#1	24141_6#1.Treponema.ds2500000-reads	ERR2756189	2005	Beale_2019_Global_TPA	SureSelect	low_rabbit_passage	USA	N.America	TPA	SS14	1	1	novel_1	reads	0.0369043	1132516	14	208974	99.3755	100	0
UW368B	24141_6#8	24141_6#8.Treponema.ds2500000-reads	ERR2756196	2005	Beale_2019_Global_TPA	SureSelect	low_rabbit_passage	USA	N.America	TPA	SS14	1	1	novel_1	reads	0.0369052	1133316	14	299160	99.4457	100	0
UW370B	24141_3#16	24141_3#16.Treponema.ds2500000-reads	ERR2756169	2005	Beale_2019_Global_TPA	SureSelect	low_rabbit_passage	USA	N.America	TPA	SS14	2	2	11	reads	0.0370298	1133179	15	175949	99.4337	100	0
UW376B	24141_5#4	24141_5#4.Treponema.ds2500000-reads	ERR2756177	2005	Beale_2019_Global_TPA	SureSelect	low_rabbit_passage	USA	N.America	TPA	SS14	1	1	27	reads	0.037021	1133352	16	299316	99.4489	100	0
UW379B	24141_7#2	24141_7#2.Treponema.ds2500000-reads	ERR2756206	2005	Beale_2019_Global_TPA	SureSelect	low_rabbit_passage	USA	N.America	TPA	SS14	1	1	56	reads	0.0369157	1133022	13	208973	99.4199	100	0
UW383B	24141_7#4	24141_7#4.Treponema.ds2500000-reads	ERR2756208	2005	Beale_2019_Global_TPA	SureSelect	low_rabbit_passage	USA	N.America	TPA	SS14	1	1	1	reads	0.0369175	1133397	15	209247	99.4528	100	0
UW391B	24141_4#15	24141_4#15.Treponema.ds2500000-reads	ERR2756174	2005	Beale_2019_Global_TPA	SureSelect	low_rabbit_passage	USA	N.America	TPA	SS14	1	1	27	reads	0.0369806	1133220	15	175123	99.4373	100	0
UW397B	24141_5#11	24141_5#11.Treponema.ds2500000-reads	ERR2756181	2006	Beale_2019_Global_TPA	SureSelect	low_rabbit_passage	USA	N.America	TPA	SS14	1	1	1	reads	0.0369894	1133233	14	209059	99.4384	100	0
UW411B	24141_6#3	24141_6#3.Treponema.ds2500000-reads	ERR2756191	2006	Beale_2019_Global_TPA	SureSelect	low_rabbit_passage	USA	N.America	TPA	SS14	1	1	1	reads	0.036914	1133450	17	149953	99.4575	100	0
UW473B	24141_5#15	24141_5#15.Treponema.ds2500000-reads	ERR2756184	2006	Beale_2019_Global_TPA	SureSelect	low_rabbit_passage	USA	N.America	TPA	SS14	1	1	2	reads	0.0369921	1133001	17	138983	99.4181	100	0
UW492B	24141_7#15	24141_7#15.Treponema.ds2500000-reads	ERR2756216	2006	Beale_2019_Global_TPA	SureSelect	low_rabbit_passage	USA	N.America	TPA	SS14	1	1	2	reads	0.141054	1272117	16	175094	111.625	100	12.1
UW526B	24141_7#19	24141_7#19.Treponema.ds2500000-reads	ERR2756220	2007	Beale_2019_Global_TPA	SureSelect	low_rabbit_passage	USA	N.America	TPA	SS14	1	1	1	reads	0.0369929	1133224	16	160412	99.4376	100	0
UW823B	24141_5#7	24141_5#7.Treponema.ds2500000-reads	ERR2756179	2011	Beale_2019_Global_TPA	SureSelect	low_rabbit_passage	USA	N.America	TPA	SS14	1	1	13	reads	0.0316146	1132940	14	174980	99.4127	100	0
UW824B	24141_3#17	24141_3#17.Treponema.ds2500000-reads	ERR2756170	2011	Beale_2019_Global_TPA	SureSelect	low_rabbit_passage	USA	N.America	TPA	SS14	1	1	1	reads	0.0369341	1133495	14	209032	99.4614	100	0
UW852B	24141_6#19	24141_6#19.Treponema.ds2500000-reads	ERR2756204	2011	Beale_2019_Global_TPA	SureSelect	low_rabbit_passage	USA	N.America	TPA	SS14	1	1	1	reads	0.0370289	1133553	17	175125	99.4665	100	0
WP0022.5	19444_8#6	19444_8#6.Treponema.ds996438-reads	ERR1470335	2013	Marks_2018	SureSelect	Clinical_Swab	Solomon_Islands	Oceania	TPE	-	NA	TPE20	-	reads	0.141054	1250139	30	88388	109.697	99.97	7.26
WP0022.7.scab	19444_8#2	19444_8#2.Treponema.ds2500000-reads	ERR1470331	2013	Marks_2018	SureSelect	Clinical_Swab	Solomon_Islands	Oceania	TPE	-	NA	TPE20	-	reads	0.0316146	1129124	17	172764	99.0779	99.97	0
TPA_ALC105	33027_6#3	33027_6#3.Treponema.ds2500000-reads	ERR5206990	2019	Beale_2021_Global-TPA	SureSelect	Clinical_Swab	Canada	N.America	TPA	SS14	2	2	novel_3	reads	0.0774363	1139753	198	10592	100.011	99.97	2.09
TPA_ALC115	33027_5#7	33027_5#7.Treponema.ds2500000-reads	ERR5206970	2019	Beale_2021_Global-TPA	SureSelect	Clinical_Swab	Canada	N.America	TPA	SS14	1	1	1	reads	0.126349	1132977	324	6108	99.416	96.77	4.93
TPA_ALC124	33027_5#10	33027_5#10.Treponema.ds2500000-reads	ERR5206972	2019	Beale_2021_Global-TPA	SureSelect	Clinical_Swab	Canada	N.America	TPA	SS14	1	1	1	reads	0.120452	1135556	301	6720	99.6423	97.29	5.29
TPA_ALC126	33027_5#12	33027_5#12.Treponema.ds2500000-reads	ERR5206974	2019	Beale_2021_Global-TPA	SureSelect	Clinical_Swab	Canada	N.America	TPA	SS14	1	1	1	reads	0.157139	1138568	479	3345	99.9065	95.14	4.3600000000000003
TPA_ALC162	33027_5#24	33027_5#24.Treponema.ds2500000-reads	ERR5206984	2019	Beale_2021_Global-TPA	SureSelect	Clinical_Swab	Canada	N.America	TPA	SS14	1	1	1	reads	0.153084	1115220	365	5363	97.8578	94.82	5.99
TPA_BCC103	33027_7#19	33027_7#19.Treponema.ds2500000-reads	ERR5207003	2014	Beale_2021_Global-TPA	SureSelect	Clinical_Swab	Canada	N.America	TPA	SS14	1	1	1	reads	0.0523171	1136267	105	23334	99.7046	99.97	1.21
TPA_OMI006	33027_7#28	33027_7#28.Treponema.ds2500000-reads	ERR5207008	2018	Beale_2021_Global-TPA	SureSelect	Clinical_Swab	UK	Europe	TPA	SS14	2	2	11	reads	0.0396088	1129700	31	93517	99.1284	100	0.05
TPA_OMI022	33027_7#29	33027_7#29.Treponema.ds2500000-reads	ERR5207009	2018	Beale_2021_Global-TPA	SureSelect	Clinical_Swab	UK	Europe	TPA	SS14	1	1	1	reads	0.0392025	1133772	20	160506	99.4857	99.97	0
TPA_OMI029	33027_7#31	33027_7#31.Treponema.ds2500000-reads	ERR5207011	2017	Beale_2021_Global-TPA	SureSelect	Clinical_Swab	UK	Europe	TPA	SS14	1	1	1	reads	0.0370851	1133219	14	598896	99.4372	100	0
TPA_OMI033	33027_7#30	33027_7#30.Treponema.ds2500000-reads	ERR5207010	2017	Beale_2021_Global-TPA	SureSelect	Clinical_Swab	UK	Europe	TPA	SS14	1	1	56	reads	0.0506147	1134085	89	30340	99.5132	99.6	2.21
TPA_UKBIR030	33027_7#25	33027_7#25.Treponema.ds2500000-reads	ERR5207005	2018	Beale_2021_Global-TPA	SureSelect	Clinical_Swab	UK	Europe	TPA	SS14	1	1	1	reads	0.0671245	1141881	173	11240	100.197	99.97	3.42
TPA_UKBIR050	33027_7#26	33027_7#26.Treponema.ds1249382-reads	ERR5207006	2018	Beale_2021_Global-TPA	SureSelect	Clinical_Swab	UK	Europe	TPA	SS14	1	1	-	reads	0.2239	1129849	564	2784	99.1415	97.39	7.72
TPA_ZIM019	33027_7#27	33027_7#27.Treponema.ds2500000-reads	ERR5207007	2015	Beale_2021_Global-TPA	SureSelect	Clinical_Swab	Zimbabwe	Africa	TPA	SS14	4	4	novel_8	reads	0.0378538	1137201	25	209008	99.7866	100	0
TPA_AUSMELT-1	Melbourne-1	Melbourne-1.Treponema.ds1004132-reads	SRR13721290	1977	Beale_2021_Global-TPA	Metagenomic_cultured	rabbit_passage4	Australia	Oceania	TPA	Nichols	12	12	20	reads	0.0368332	1131844	22	298051	99.3165	100	0
SJN003	ERR4065503	ERR4065503.Treponema.ds2500000-reads	-	1436–1472(+/-100)	Barquera_2020	ancient_DNA_SureSelect	ancient_DNA bone	Mexico	N.America	TPE	-	NA	TPE35	-	reads	0.0406174	1139687	81	27388	100.005	99.97	0.45
SMUTp_08	SRR10041768	SRR10041768.Treponema.ds4000000-reads	SRR10041768	2018	Chen_2020	ppWGA/SureSelect	Clinical_Swab	China	Asia	TPA	SS14	1	1	2	reads	0.0665282	941339	353	5441	82.6002	83	6.22
SMUTp_04	SRR10041772	SRR10041772.Treponema.ds2500000-reads	SRR10041772	2018	Chen_2020	ppWGA/SureSelect	Clinical_Swab	China	Asia	TPA	SS14	2	2	3	reads	0.115003	1128665	20	173015	99.0376	100	0
SMUTp_02	SRR10041774	SRR10041774.Treponema.ds2500000-reads	SRR10041774	2017	Chen_2020	ppWGA/SureSelect	rabbit_passage	China	Asia	TPA	SS14	1	1	2	reads	0.0340037	1173916	231	11396	103.008	99.17	6.18
SMUTp_01	SRR10041775	SRR10041775.Treponema.ds1447020-reads	SRR10041775	2018	Chen_2020	ppWGA/SureSelect	rabbit_passage	China	Asia	TPA	SS14	1	1	2	reads	0.0370754	1129795	23	173017	99.1367	100	0
TPA_HUN180007	35231_3#6	35231_3#6.Treponema.ds2500000-reads	ERR5210572	2018	Beale_2021_Global-TPA	SureSelect	Clinical_Swab	Hungary	Europe	TPA	SS14	1	1	1	reads	0.0386146	1128506	16	173017	99.0236	100	0
TPA_HUN190022	35231_3#14	35231_3#14.Treponema.ds2302412-reads	ERR5207025	2019	Beale_2021_Global-TPA	SureSelect	Clinical_Swab	Hungary	Europe	TPA	SS14	3	3	-	reads	0.0612275	1140027	165	11972	100.035	98.39	1.77
TPA_HUN190023	35231_3#15	35231_3#15.Treponema.ds1212055-reads	ERR5210574	2019	Beale_2021_Global-TPA	SureSelect	Clinical_Swab	Hungary	Europe	TPA	SS14	1	1	-	reads	0.234167	1126931	644	2174	98.8854	97.15	6.9
TPA_HUN200024	35190_3#14	35190_3#14.Treponema.ds2500000-reads	ERR5207018	2019	Beale_2021_Global-TPA	SureSelect	Clinical_Swab	Hungary	Europe	TPA	SS14	3	3	3	reads	0.0370254	1133441	16	175096	99.4567	100	0
TPA_HUN180001	35190_3#1	35190_3#1.Treponema.ds1067218-reads	ERR5207013	2018	Beale_2021_Global-TPA	SureSelect	Clinical_Swab	Hungary	Europe	TPA	SS14	1	1	1	reads	0.212795	1121401	687	2018	98.4002	93.66	8.1300000000000008
TPA_HUN180004	35190_3#3	35190_3#3.Treponema.ds1868063-reads	ERR5210563	2018	Beale_2021_Global-TPA	SureSelect	Clinical_Swab	Hungary	Europe	TPA	Nichols	14	14	6	reads	0.0723835	1150667	265	7578	100.968	98.76	2.04
TPA_HUN190008	35190_3#4	35190_3#4.Treponema.ds1261428-reads	ERR5207014	2019	Beale_2021_Global-TPA	SureSelect	Clinical_Swab	Hungary	Europe	TPA	SS14	3	3	3	reads	0.18285	1134836	565	2740	99.5791	96.34	7.64
TPA_HUN190017	35190_3#8	35190_3#8.Treponema.ds1436673-reads	ERR5207015	2019	Beale_2021_Global-TPA	SureSelect	Clinical_Swab	Hungary	Europe	TPA	SS14	1	1	1	reads	0.0866679	1146490	275	6881	100.602	97.55	3.31
TPA_HUN190018	35190_3#10	35190_3#10.Treponema.ds1236408-reads	ERR5207016	2019	Beale_2021_Global-TPA	SureSelect	Clinical_Swab	Hungary	Europe	TPA	SS14	1	1	-	reads	0.157145	1142562	324	5055	100.257	97.31	5.56
TPA_HUN190020	35190_3#12	35190_3#12.Treponema.ds2500000-reads	ERR5207017	2019	Beale_2021_Global-TPA	SureSelect	Clinical_Swab	Hungary	Europe	TPA	Nichols	14	14	6	reads	0.0397326	1133208	13	599681	99.4362	100	0
TPA_RUS_Tuva-39	35231_3#16	35231_3#16.Treponema.ds2500000-reads	ERR5207026	2014	Beale_2021_Global-TPA	SureSelect	Clinical_Swab	Russia	Asia	TPA	SS14	5	5	-	reads	0.0525365	1135553	108	19392	99.642	99.17	0.52
TPA_RUS_Tuva-49	35231_3#17	35231_3#17.Treponema.ds2500000-reads	ERR5210575	2014	Beale_2021_Global-TPA	SureSelect	Clinical_Swab	Russia	Asia	TPA	SS14	5	5	11	reads	0.0454839	1132021	55	33930	99.3321	99.17	0.12
TPA_RUS_Tuva-58	35231_3#18	35231_3#18.Treponema.ds2500000-reads	ERR5207027	2014	Beale_2021_Global-TPA	SureSelect	Clinical_Swab	Russia	Asia	TPA	SS14	5	5	11	reads	0.0476487	1135512	83	27621	99.6384	100	1.24
TPA_RUS_Tuva-62	35231_3#19	35231_3#19.Treponema.ds2500000-reads	ERR5210576	2014	Beale_2021_Global-TPA	SureSelect	Clinical_Swab	Russia	Asia	TPA	SS14	5	5	novel_4	reads	0.0505191	1136283	91	22037	99.706	100	1.24
TPA_RUS_Tuva-67	35231_3#20	35231_3#20.Treponema.ds1647329-reads	ERR5207028	2014	Beale_2021_Global-TPA	SureSelect	Clinical_Swab	Russia	Asia	TPA	SS14	3	3	3	reads	0.101721	1142964	277	6410	100.292	97.96	4.3099999999999996
TPA_RUS_Tuva-54	35231_3#21	35231_3#21.Treponema.ds2500000-reads	ERR5210577	2014	Beale_2021_Global-TPA	SureSelect	Clinical_Swab	Russia	Asia	TPA	SS14	5	5	11	reads	0.0518038	1136214	91	23855	99.7	100	1.37
TPA_RUS_Tuva-59	35231_3#22	35231_3#22.Treponema.ds2500000-reads	ERR5207029	2014	Beale_2021_Global-TPA	SureSelect	Clinical_Swab	Russia	Asia	TPA	SS14	5	5	11	reads	0.0382627	1133358	14	598909	99.4494	100	0
TPA_RUS_Tuva-26	35231_3#32	35231_3#32.Treponema.ds2500000-reads	ERR5207034	2013	Beale_2021_Global-TPA	SureSelect	Clinical_Swab	Russia	Asia	TPA	SS14	1	1	1	reads	0.0511342	1145580	211	8960	100.522	99.93	1.67
TPA_RUS_Tuva-41	35190_3#15	35190_3#15.Treponema.ds2500000-reads	ERR5207019	2014	Beale_2021_Global-TPA	SureSelect	Clinical_Swab	Russia	Asia	TPA	SS14	5	5	19	reads	0.0370394	1134190	12	598900	99.5224	100	0
TPA_RUS_Tuva-61	35190_3#16	35190_3#16.Treponema.ds2500000-reads	ERR5210568	2014	Beale_2021_Global-TPA	SureSelect	Clinical_Swab	Russia	Asia	TPA	SS14	5	5	11	reads	0.0375335	1133440	16	175105	99.4566	100	0
TPA_SWE-507	35231_3#23	35231_3#23.Treponema.ds2500000-reads	ERR5210578	2019	Beale_2021_Global-TPA	SureSelect	Clinical_Swab	Sweden	Europe	TPA	SS14	3	3	-	reads	0.0483525	1132864	61	30656	99.406	98.76	0.81
TPA_SWE-575	35231_3#24	35231_3#24.Treponema.ds1583154-reads	ERR5207030	2019	Beale_2021_Global-TPA	SureSelect	Clinical_Swab	Sweden	Europe	TPA	SS14	1	1	-	reads	0.140187	1147220	409	4248	100.666	97.96	6.12
TPA_SWE-662	35231_3#25	35231_3#25.Treponema.ds2500000-reads	ERR5210579	2019	Beale_2021_Global-TPA	SureSelect	Clinical_Swab	Sweden	Europe	TPA	SS14	1	1	-	reads	0.0372	1130913	43	57951	99.2348	99.17	0.38
TPA_SWE-996	35231_3#26	35231_3#26.Treponema.ds2500000-reads	ERR5207031	2019	Beale_2021_Global-TPA	SureSelect	Clinical_Swab	Sweden	Europe	TPA	SS14	1	1	100	reads	0.0370482	1130637	34	77118	99.2106	99.97	0
TPA_SWE-1352	35231_3#27	35231_3#27.Treponema.ds1156757-reads	ERR5210580	2019	Beale_2021_Global-TPA	SureSelect	Clinical_Swab	Sweden	Europe	TPA	SS14	1	1	-	reads	0.220799	1130527	531	2921	99.201	96.03	8.09
TPA_SWE-2189	35231_3#28	35231_3#28.Treponema.ds1878128-reads	ERR5207032	2019	Beale_2021_Global-TPA	SureSelect	Clinical_Swab	Sweden	Europe	TPA	SS14	1	1	1	reads	0.061941	1139069	149	12691	99.9505	100	4.0599999999999996
TPA_SWE-467	35190_3#17	35190_3#17.Treponema.ds2500000-reads	ERR5210569	2019	Beale_2021_Global-TPA	SureSelect	Clinical_Swab	Sweden	Europe	TPA	SS14	1	1	1	reads	0.0372185	1133019	13	598853	99.4196	100	0
TPA_AUSBR-39	35231_3#29	35231_3#29.Treponema.ds2500000-reads	ERR5210581	2019	Beale_2021_Global-TPA	SureSelect	Clinical_Swab	Australia	Oceania	TPA	SS14	1	1	-	reads	0.0448635	1136505	67	32777	99.7255	99.97	0.92
TPA_AUSBR-113	35231_3#31	35231_3#31.Treponema.ds2500000-reads	ERR5210582	2019	Beale_2021_Global-TPA	SureSelect	Clinical_Swab	Australia	Oceania	TPA	SS14	1	1	1	reads	0.0426565	1131375	48	44441	99.2754	100	0
TPA_AUSBR-41	35190_3#18	35190_3#18.Treponema.ds2500000-reads	ERR5207020	2019	Beale_2021_Global-TPA	SureSelect	Clinical_Swab	Australia	Oceania	TPA	Nichols	8	8	26	reads	0.0432549	1130439	36	76889	99.1932	100	0.27
TPA_AUSBR-45	35190_3#19	35190_3#19.Treponema.ds2500000-reads	ERR5210570	2019	Beale_2021_Global-TPA	SureSelect	Clinical_Swab	Australia	Oceania	TPA	SS14	1	1	100	reads	0.0403144	1133962	23	133446	99.5024	100	0.27
A10	OMPM01000001-OMPM01000006	OMPM01000001-OMPM01000006	-	2015	Mediannikov_2020	Mybaits_sequence_capture	Lesion_Swab	Senegal	Africa	TPE	-	NA	TPE39	-	assemblies	0.0324648	NA	NA	NA	NA	NA	NA
A12	OMHU01000001-OMHU01000103	OMHU01000001-OMHU01000103	-	2015	Mediannikov_2020	Mybaits_sequence_capture	Lesion_Swab	Senegal	Africa	TPE	-	NA	TPE38	-	assemblies	0.0665282	NA	NA	NA	NA	NA	NA
BNK07	OMHW01000001-OMHW01000017	OMHW01000001-OMHW01000017	-	2016	Mediannikov_2020	Mybaits_sequence_capture	Lesion_Swab	Senegal	Africa	TPE	-	NA	TPE42	-	assemblies	0.0365666	NA	NA	NA	NA	NA	NA
SNK07	OMHZ01000001-OMHZ01000216	OMHZ01000001-OMHZ01000216	-	2016	Mediannikov_2020	Mybaits_sequence_capture	-	Senegal	Africa	TPE	-	NA	TPE41	-	assemblies	0.118302	NA	NA	NA	NA	NA	NA
2116-OKA	SRR10430858	SRR10430858.Treponema.ds2500000-reads	SRR10430858	2016	Mubemba_2020a	Mybaits_sequence_capture	Lesion_Swab	Côte_dIvoire	Africa	TPE	-	NA	TPE22	-	reads	0.115003	NA	NA	NA	NA	NA	NA
5847-CHAT	SRS5636328	SRS5636328.Treponema.ds1473261-reads	SRR10430855,SRR10430856,SRR10430857	2018	Mubemba_2020a	Mybaits_pooled_sequence_capture	Lesion_Swab	Côte_dIvoire	Africa	TPE	-	NA	TPE22	-	reads	0.0340037	NA	NA	NA	NA	NA	NA

## Sheet: Sheet1
sampleid	ST_Method_Consensus
15169_6#52.Treponema.ds2500000-reads	20
15169_6#53.Treponema.ds2352679-reads	-
15169_6#54.Treponema.ds2500000-reads	20
15169_6#56.Treponema.ds2500000-reads	20
15169_6#60.Treponema.ds2500000-reads	20
15169_6#65.Treponema.ds2500000-reads	21
15169_7#74.Treponema.ds2500000-reads	23
19444_8#14.Treponema.ds2033782-reads	-
19444_8#15.Treponema.ds1410649-reads	-
19444_8#2.Treponema.ds2500000-reads	-
19444_8#6.Treponema.ds996438-reads	-
19444_8#9.Treponema.ds1440088-reads	-
22931_6#11.Treponema.ds2500000-reads	2
22931_6#12.Treponema.ds778035-reads	-
22931_6#13.Treponema.ds2422288-reads	6
22931_6#4.Treponema.ds2207961-reads	-
22931_6#5.Treponema.ds2500000-reads	1
22931_6#6.Treponema.ds2500000-reads	1
22931_6#7.Treponema.ds726081-reads	72
22931_6#8.Treponema.ds1618428-reads	conflict
22931_6#9.Treponema.ds2500000-reads	6
24141_3#11.Treponema.ds2500000-reads	N1
24141_3#16.Treponema.ds2500000-reads	11
24141_3#17.Treponema.ds2500000-reads	1
24141_4#11.Treponema.ds2500000-reads	-
24141_4#12.Treponema.ds2500000-reads	11
24141_4#15.Treponema.ds2500000-reads	27
24141_4#18.Treponema.ds2500000-reads	N1
24141_4#19.Treponema.ds2500000-reads	27
24141_4#6.Treponema.ds2500000-reads	11
24141_5#11.Treponema.ds2500000-reads	1
24141_5#12.Treponema.ds2500000-reads	N1
24141_5#15.Treponema.ds2500000-reads	2
24141_5#16.Treponema.ds2500000-reads	2
24141_5#17.Treponema.ds2500000-reads	11
24141_5#18.Treponema.ds2471082-reads	26
24141_5#20.Treponema.ds2500000-reads	N1
24141_5#4.Treponema.ds2500000-reads	27
24141_5#5.Treponema.ds2500000-reads	2
24141_5#7.Treponema.ds2500000-reads	13
24141_6#1.Treponema.ds2500000-reads	N1
24141_6#11.Treponema.ds2500000-reads	N1
24141_6#12.Treponema.ds2500000-reads	11
24141_6#14.Treponema.ds2500000-reads	N1
24141_6#15.Treponema.ds2500000-reads	N1
24141_6#17.Treponema.ds2500000-reads	N1
24141_6#18.Treponema.ds2500000-reads	-
24141_6#19.Treponema.ds2500000-reads	1
24141_6#2.Treponema.ds2500000-reads	11
24141_6#20.Treponema.ds2500000-reads	N11
24141_6#3.Treponema.ds2500000-reads	1
24141_6#4.Treponema.ds2500000-reads	11
24141_6#5.Treponema.ds2500000-reads	11
24141_6#6.Treponema.ds2500000-reads	N1
24141_6#7.Treponema.ds2500000-reads	1
24141_6#8.Treponema.ds2500000-reads	N1
24141_6#9.Treponema.ds2411473-reads	26
24141_7#10.Treponema.ds2500000-reads	11
24141_7#12.Treponema.ds2500000-reads	-
24141_7#15.Treponema.ds2500000-reads	2
24141_7#16.Treponema.ds2500000-reads	27
24141_7#17.Treponema.ds2500000-reads	1
24141_7#18.Treponema.ds2500000-reads	5
24141_7#19.Treponema.ds2500000-reads	1
24141_7#2.Treponema.ds2500000-reads	56
24141_7#3.Treponema.ds2500000-reads	N1
24141_7#4.Treponema.ds2500000-reads	1
24141_7#6.Treponema.ds2500000-reads	11
24141_7#7.Treponema.ds2500000-reads	2
24141_7#8.Treponema.ds2500000-reads	-
24141_8#10.Treponema.ds2500000-reads	-
24141_8#11.Treponema.ds2500000-reads	1
24141_8#12.Treponema.ds2500000-reads	N1
24141_8#2.Treponema.ds2500000-reads	-
24141_8#3.Treponema.ds2500000-reads	27
24141_8#5.Treponema.ds2500000-reads	27
24141_8#6.Treponema.ds2500000-reads	1
24141_8#7.Treponema.ds2500000-reads	N10
24141_8#8.Treponema.ds1965222-reads	26
24141_8#9.Treponema.ds2500000-reads	1
27455_1#1.Treponema.ds2500000-reads	1
27455_1#10.Treponema.ds2500000-reads	6
27455_1#11.Treponema.ds2500000-reads	2
27455_1#12.Treponema.ds2500000-reads	6
27455_1#13.Treponema.ds1547402-reads	-
27455_1#15.Treponema.ds1811142-reads	6
27455_1#16.Treponema.ds1926466-reads	-
27455_1#18.Treponema.ds2379833-reads	6
27455_1#19.Treponema.ds1356696-reads	-
27455_1#2.Treponema.ds2500000-reads	-
27455_1#20.Treponema.ds2500000-reads	6
27455_1#21.Treponema.ds2500000-reads	6
27455_1#22.Treponema.ds2500000-reads	N13
27455_1#23.Treponema.ds2500000-reads	6
27455_1#24.Treponema.ds2500000-reads	26
27455_1#25.Treponema.ds2500000-reads	6
27455_1#26.Treponema.ds2500000-reads	6
27455_1#27.Treponema.ds2500000-reads	6
27455_1#28.Treponema.ds2500000-reads	6
27455_1#29.Treponema.ds2500000-reads	-
27455_1#3.Treponema.ds2500000-reads	6
27455_1#30.Treponema.ds2500000-reads	6
27455_1#31.Treponema.ds2500000-reads	conflict
27455_1#33.Treponema.ds2500000-reads	-
27455_1#34.Treponema.ds1615846-reads	-
27455_1#35.Treponema.ds1996686-reads	-
27455_1#36.Treponema.ds2257535-reads	-
27455_1#38.Treponema.ds2500000-reads	-
27455_1#39.Treponema.ds1964426-reads	-
27455_1#4.Treponema.ds2500000-reads	6
27455_1#40.Treponema.ds1406393-reads	-
27455_1#43.Treponema.ds2185158-reads	-
27455_1#46.Treponema.ds2500000-reads	-
27455_1#5.Treponema.ds2500000-reads	6
27455_1#6.Treponema.ds1998946-reads	6
27455_1#7.Treponema.ds2500000-reads	75
27455_1#8.Treponema.ds2500000-reads	6
27455_1#9.Treponema.ds2500000-reads	6
27455_2#1.Treponema.ds2500000-reads	1
27455_2#10.Treponema.ds2500000-reads	6
27455_2#11.Treponema.ds2252752-reads	6
27455_2#12.Treponema.ds1988448-reads	6
27455_2#13.Treponema.ds1801457-reads	6
27455_2#14.Treponema.ds2500000-reads	1
27455_2#16.Treponema.ds2500000-reads	1
27455_2#17.Treponema.ds2500000-reads	-
27455_2#18.Treponema.ds2500000-reads	1
27455_2#19.Treponema.ds2500000-reads	2
27455_2#2.Treponema.ds2500000-reads	-
27455_2#20.Treponema.ds2500000-reads	1
27455_2#21.Treponema.ds2500000-reads	72
27455_2#23.Treponema.ds2500000-reads	1
27455_2#26.Treponema.ds2500000-reads	1
27455_2#28.Treponema.ds2500000-reads	1
27455_2#29.Treponema.ds2500000-reads	-
27455_2#3.Treponema.ds2007497-reads	-
27455_2#30.Treponema.ds2500000-reads	1
27455_2#31.Treponema.ds2500000-reads	1
27455_2#34.Treponema.ds2500000-reads	1
27455_2#35.Treponema.ds1621612-reads	-
27455_2#36.Treponema.ds2500000-reads	-
27455_2#4.Treponema.ds2500000-reads	2
27455_2#5.Treponema.ds2114712-reads	-
27455_2#6.Treponema.ds2500000-reads	26
27455_2#8.Treponema.ds2500000-reads	1
27455_2#9.Treponema.ds2500000-reads	6
27455_3#1.Treponema.ds2500000-reads	1
27455_3#10.Treponema.ds2500000-reads	1
27455_3#12.Treponema.ds2500000-reads	1
27455_3#13.Treponema.ds2500000-reads	3
27455_3#15.Treponema.ds2500000-reads	1
27455_3#16.Treponema.ds2500000-reads	1
27455_3#17.Treponema.ds2500000-reads	1
27455_3#19.Treponema.ds2500000-reads	75
27455_3#2.Treponema.ds2500000-reads	1
27455_3#20.Treponema.ds2500000-reads	2
27455_3#21.Treponema.ds1948551-reads	N2
27455_3#22.Treponema.ds2500000-reads	2
27455_3#24.Treponema.ds2500000-reads	14
27455_3#25.Treponema.ds1917036-reads	-
27455_3#26.Treponema.ds2195280-reads	1
27455_3#29.Treponema.ds2256813-reads	1
27455_3#3.Treponema.ds2500000-reads	-
27455_3#30.Treponema.ds2500000-reads	1
27455_3#32.Treponema.ds2500000-reads	1
27455_3#33.Treponema.ds2500000-reads	1
27455_3#34.Treponema.ds2500000-reads	2
27455_3#35.Treponema.ds2500000-reads	1
27455_3#37.Treponema.ds2397526-reads	-
27455_3#38.Treponema.ds2500000-reads	2
27455_3#39.Treponema.ds2500000-reads	-
27455_3#4.Treponema.ds2500000-reads	43
27455_3#40.Treponema.ds2500000-reads	1
27455_3#42.Treponema.ds2500000-reads	2
27455_3#5.Treponema.ds2500000-reads	1
27455_3#6.Treponema.ds2500000-reads	1
27455_3#7.Treponema.ds2500000-reads	1
27455_3#8.Treponema.ds2500000-reads	1
27455_4#1.Treponema.ds2500000-reads	1
27455_4#10.Treponema.ds2500000-reads	19
27455_4#11.Treponema.ds2500000-reads	1
27455_4#12.Treponema.ds2500000-reads	2
27455_4#13.Treponema.ds2500000-reads	11
27455_4#14.Treponema.ds2500000-reads	1
27455_4#17.Treponema.ds2500000-reads	1
27455_4#18.Treponema.ds2500000-reads	-
27455_4#19.Treponema.ds2500000-reads	1
27455_4#2.Treponema.ds2500000-reads	1
27455_4#20.Treponema.ds2500000-reads	13
27455_4#21.Treponema.ds2500000-reads	1
27455_4#22.Treponema.ds2500000-reads	-
27455_4#24.Treponema.ds2500000-reads	-
27455_4#25.Treponema.ds2500000-reads	-
27455_4#26.Treponema.ds2500000-reads	-
27455_4#29.Treponema.ds2458436-reads	1
27455_4#3.Treponema.ds2500000-reads	1
27455_4#30.Treponema.ds2041608-reads	-
27455_4#33.Treponema.ds2500000-reads	1
27455_4#34.Treponema.ds2500000-reads	2
27455_4#36.Treponema.ds2500000-reads	1
27455_4#37.Treponema.ds2500000-reads	2
27455_4#39.Treponema.ds2500000-reads	1
27455_4#4.Treponema.ds2500000-reads	-
27455_4#5.Treponema.ds2500000-reads	1
27455_4#6.Treponema.ds2500000-reads	1
27455_4#8.Treponema.ds2500000-reads	-
27455_4#9.Treponema.ds2500000-reads	-
27455_5#1.Treponema.ds2500000-reads	-
27455_5#10.Treponema.ds2500000-reads	1
27455_5#11.Treponema.ds2500000-reads	13
27455_5#12.Treponema.ds2500000-reads	-
27455_5#14.Treponema.ds2500000-reads	-
27455_5#15.Treponema.ds2500000-reads	14
27455_5#16.Treponema.ds2500000-reads	-
27455_5#18.Treponema.ds2500000-reads	1
27455_5#2.Treponema.ds2500000-reads	1
27455_5#20.Treponema.ds2500000-reads	89
27455_5#22.Treponema.ds2500000-reads	-
27455_5#23.Treponema.ds2500000-reads	-
27455_5#31.Treponema.ds2500000-reads	-
27455_5#33.Treponema.ds2500000-reads	-
27455_5#34.Treponema.ds2500000-reads	-
27455_5#35.Treponema.ds2500000-reads	14
27455_5#36.Treponema.ds2500000-reads	-
27455_5#39.Treponema.ds2500000-reads	1
27455_5#5.Treponema.ds2500000-reads	1
27455_5#7.Treponema.ds2500000-reads	2
27455_5#8.Treponema.ds2500000-reads	1
27455_6#1.Treponema.ds2500000-reads	-
27455_6#10.Treponema.ds2500000-reads	1
27455_6#14.Treponema.ds2247594-reads	-
27455_6#15.Treponema.ds2500000-reads	27
27455_6#16.Treponema.ds1729631-reads	-
27455_6#18.Treponema.ds2500000-reads	-
27455_6#2.Treponema.ds2267554-reads	1
27455_6#20.Treponema.ds1994172-reads	-
27455_6#22.Treponema.ds2091548-reads	1
27455_6#3.Treponema.ds2500000-reads	-
27455_6#33.Treponema.ds2101561-reads	-
27455_6#35.Treponema.ds2500000-reads	-
27455_6#36.Treponema.ds1973875-reads	-
27455_6#4.Treponema.ds2270395-reads	-
27455_6#5.Treponema.ds1937857-reads	-
27455_6#6.Treponema.ds2221021-reads	-
27455_6#7.Treponema.ds2238189-reads	-
27455_6#8.Treponema.ds2500000-reads	28
27455_6#9.Treponema.ds2500000-reads	-
27455_7#1.Treponema.ds2500000-reads	2
27455_7#10.Treponema.ds2276873-reads	2
27455_7#13.Treponema.ds2500000-reads	-
27455_7#2.Treponema.ds2500000-reads	1
27455_7#20.Treponema.ds2500000-reads	conflict
27455_7#3.Treponema.ds2500000-reads	1
27455_7#30.Treponema.ds2158791-reads	-
27455_7#31.Treponema.ds2322856-reads	-
27455_7#32.Treponema.ds2500000-reads	1
27455_7#4.Treponema.ds2059933-reads	-
27455_7#5.Treponema.ds2475114-reads	-
27455_7#7.Treponema.ds2500000-reads	3
27455_7#9.Treponema.ds2500000-reads	-
27455_8#1.Treponema.ds2158516-reads	-
27455_8#11.Treponema.ds1992819-reads	-
27455_8#12.Treponema.ds1814051-reads	-
27455_8#13.Treponema.ds2147530-reads	-
27455_8#3.Treponema.ds2500000-reads	-
27455_8#7.Treponema.ds2500000-reads	-
27455_8#9.Treponema.ds2348135-reads	-
27614_2#15.Treponema.ds1785277-reads	-
27847_1#2.Treponema.ds2173255-reads	-
27847_1#8.Treponema.ds2500000-reads	-
29007_2#11-cat	-
29007_2#12-cat	-
29007_2#15-cat	-
29007_2#16-cat	-
29007_2#17-cat	-
29007_2#19-cat	-
29007_2#2.Treponema.ds2500000-reads	-
29007_2#3.Treponema.ds2500000-reads	-
29007_2#4-cat	-
29007_2#7.Treponema.ds2500000-reads	-
29007_2#8.Treponema.ds2500000-reads	6
29007_2#9.Treponema.ds2500000-reads	6
29007_3#1.Treponema.ds2500000-reads	-
29007_3#10.Treponema.ds2500000-reads	1
29007_3#11.Treponema.ds2500000-reads	6
29007_3#15.Treponema.ds2500000-reads	-
29007_3#16.Treponema.ds2500000-reads	-
29007_3#17.Treponema.ds2500000-reads	75
29007_3#18.Treponema.ds2500000-reads	-
29007_3#2.Treponema.ds2500000-reads	-
29007_3#3.Treponema.ds2500000-reads	-
29007_3#4.Treponema.ds2500000-reads	1
29007_3#5.Treponema.ds2500000-reads	14
29007_3#7.Treponema.ds2500000-reads	N6
29007_3#8.Treponema.ds2500000-reads	2
29007_3#9.Treponema.ds2500000-reads	-
31818_1#1.Treponema.ds2500000-reads	101
31818_1#10.Treponema.ds933524-reads	-
31818_1#11.Treponema.ds2500000-reads	56
31818_1#13.Treponema.ds689520-reads	-
31818_1#14.Treponema.ds1297850-reads	6
31818_1#15.Treponema.ds2500000-reads	28
31818_1#16.Treponema.ds776110-reads	-
31818_1#17.Treponema.ds2500000-reads	1
31818_1#18.Treponema.ds2500000-reads	1
31818_1#19.Treponema.ds2500000-reads	1
31818_1#2.Treponema.ds2500000-reads	3
31818_1#20.Treponema.ds833104-reads	-
31818_1#21.Treponema.ds2500000-reads	1
31818_1#22.Treponema.ds915605-reads	1
31818_1#23.Treponema.ds1242931-reads	1
31818_1#25.Treponema.ds2500000-reads	-
31818_1#26.Treponema.ds2500000-reads	-
31818_1#27.Treponema.ds2355082-reads	-
31818_1#28.Treponema.ds2500000-reads	-
31818_1#3.Treponema.ds2500000-reads	1
31818_1#30.Treponema.ds2500000-reads	-
31818_1#31.Treponema.ds2500000-reads	-
31818_1#32.Treponema.ds2500000-reads	-
31818_1#4.Treponema.ds1036532-reads	6
31818_1#5.Treponema.ds1891107-reads	6
31818_1#6.Treponema.ds2500000-reads	-
31818_1#7.Treponema.ds1645849-reads	2
31818_1#8.Treponema.ds2494170-reads	2
31818_1#9.Treponema.ds2500000-reads	1
31818_2#1.Treponema.ds1886633-reads	2
31818_2#10.Treponema.ds2312002-reads	1
31818_2#11.Treponema.ds2500000-reads	1
31818_2#12.Treponema.ds2121900-reads	1
31818_2#13.Treponema.ds1580416-reads	1
31818_2#14.Treponema.ds1197249-reads	1
31818_2#16.Treponema.ds1186655-reads	1
31818_2#17.Treponema.ds2500000-reads	2
31818_2#18.Treponema.ds2500000-reads	6
31818_2#2.Treponema.ds1556842-reads	1
31818_2#20.Treponema.ds2500000-reads	20
31818_2#21.Treponema.ds2500000-reads	22
31818_2#22.Treponema.ds2500000-reads	23
31818_2#23.Treponema.ds2500000-reads	26
31818_2#24.Treponema.ds2500000-reads	-
31818_2#25.Treponema.ds2500000-reads	109
31818_2#26.Treponema.ds2500000-reads	-
31818_2#27.Treponema.ds2500000-reads	-
31818_2#28.Treponema.ds2500000-reads	-
31818_2#30.Treponema.ds2500000-reads	-
31818_2#31.Treponema.ds2500000-reads	-
31818_2#32.Treponema.ds2500000-reads	-
31818_2#4.Treponema.ds2500000-reads	28
31818_2#5.Treponema.ds1727886-reads	-
31818_2#6.Treponema.ds2500000-reads	1
31818_2#7.Treponema.ds1886502-reads	1
31818_3#10.Treponema.ds2500000-reads	43
31818_3#11.Treponema.ds2500000-reads	1
31818_3#12.Treponema.ds2500000-reads	1
31818_3#13.Treponema.ds2500000-reads	1
31818_3#14.Treponema.ds2500000-reads	1
31818_3#15.Treponema.ds2500000-reads	1
31818_3#16.Treponema.ds2500000-reads	1
31818_3#17.Treponema.ds2500000-reads	1
31818_3#18.Treponema.ds1654256-reads	1
31818_3#19.Treponema.ds979722-reads	-
31818_3#22.Treponema.ds2500000-reads	1
31818_3#23.Treponema.ds2486985-reads	1
31818_3#24.Treponema.ds1397038-reads	-
31818_3#26.Treponema.ds2500000-reads	116
31818_3#27.Treponema.ds2488018-reads	1
31818_3#28.Treponema.ds2134470-reads	1
31818_3#29.Treponema.ds1666674-reads	1
31818_3#30.Treponema.ds1107598-reads	-
31818_3#31.Treponema.ds2321164-reads	N8
31818_3#4.Treponema.ds1648869-reads	14
31818_3#6.Treponema.ds2500000-reads	1
31818_3#7.Treponema.ds1601042-reads	-
31818_4#1.Treponema.ds2500000-reads	1
31818_4#14.Treponema.ds2500000-reads	1
31818_4#15.Treponema.ds2500000-reads	1
31818_4#17.Treponema.ds1338575-reads	-
31818_4#18.Treponema.ds2500000-reads	1
31818_4#19.Treponema.ds2500000-reads	1
31818_4#2.Treponema.ds1597286-reads	6
31818_4#20.Treponema.ds1155518-reads	-
31818_4#21.Treponema.ds1736502-reads	-
31818_4#22.Treponema.ds1946125-reads	-
31818_4#23.Treponema.ds1230537-reads	-
31818_4#24.Treponema.ds2374474-reads	N8
31818_4#25.Treponema.ds860109-reads	-
31818_4#27.Treponema.ds1989153-reads	65
31818_4#29.Treponema.ds2500000-reads	N9
31818_4#3.Treponema.ds1969076-reads	1
31818_4#4.Treponema.ds2500000-reads	-
31818_4#5.Treponema.ds952114-reads	1
31818_4#8.Treponema.ds1337068-reads	-
31818_5#1.Treponema.ds1548341-reads	-
31818_5#12.Treponema.ds1064598-reads	-
31818_5#18.Treponema.ds1714371-reads	2
31818_5#19.Treponema.ds1736478-reads	1
31818_5#21.Treponema.ds1659292-reads	conflict
31818_5#22.Treponema.ds1386523-reads	-
31818_5#23.Treponema.ds2500000-reads	1
31818_5#25.Treponema.ds843705-reads	-
31818_5#26.Treponema.ds1048322-reads	-
31818_5#29.Treponema.ds2500000-reads	1
31818_5#3.Treponema.ds2500000-reads	28
31818_5#30.Treponema.ds2500000-reads	2
31818_5#31.Treponema.ds2373703-reads	1
31818_5#5.Treponema.ds988956-reads	1
31818_6#10.Treponema.ds946743-reads	-
31818_6#11.Treponema.ds1552254-reads	28
31818_6#12.Treponema.ds1011880-reads	-
31818_6#13.Treponema.ds1530595-reads	1
31818_6#14.Treponema.ds1425049-reads	28
31818_6#16.Treponema.ds2500000-reads	1
31818_6#17.Treponema.ds1023824-reads	1
31818_6#18.Treponema.ds1597921-reads	1
31818_6#19.Treponema.ds779083-reads	-
31818_6#20.Treponema.ds1975997-reads	1
31818_6#21.Treponema.ds763249-reads	-
31818_6#22.Treponema.ds1506309-reads	1
31818_6#23.Treponema.ds1292706-reads	1
31818_6#24.Treponema.ds1068293-reads	-
31818_6#25.Treponema.ds2134448-reads	-
31818_6#26.Treponema.ds838203-reads	-
31818_6#27.Treponema.ds1178315-reads	-
31818_6#28.Treponema.ds936353-reads	1
31818_6#29.Treponema.ds1041016-reads	-
31818_6#30.Treponema.ds2500000-reads	1
31818_6#4.Treponema.ds914046-reads	1
31818_6#7.Treponema.ds1150195-reads	-
31818_6#8.Treponema.ds1374311-reads	1
31818_6#9.Treponema.ds1320140-reads	1
31822_1#1.Treponema.ds1544709-reads	-
31822_1#11.Treponema.ds1487699-reads	-
31822_1#13.Treponema.ds1348610-reads	-
31822_1#15.Treponema.ds966760-reads	-
31822_1#19.Treponema.ds1596910-reads	6
31822_1#2.Treponema.ds2500000-reads	2
31822_1#22.Treponema.ds1597451-reads	60
31822_1#23.Treponema.ds1918163-reads	6
31822_1#24.Treponema.ds1413611-reads	-
31822_1#25.Treponema.ds1070224-reads	-
31822_1#27.Treponema.ds1418347-reads	-
31822_1#28.Treponema.ds2460254-reads	N7
31822_1#29.Treponema.ds2500000-reads	1
31822_1#30.Treponema.ds2500000-reads	26
31822_1#4.Treponema.ds2500000-reads	1
31822_1#5.Treponema.ds2500000-reads	-
31822_1#6.Treponema.ds2431970-reads	1
31822_1#7.Treponema.ds2500000-reads	3
31822_1#8.Treponema.ds2500000-reads	-
31822_1#9.Treponema.ds2500000-reads	-
31822_2#11.Treponema.ds1806600-reads	1
31822_2#12.Treponema.ds1329667-reads	1
31822_2#14.Treponema.ds2500000-reads	2
31822_2#15.Treponema.ds2500000-reads	2
31822_2#19.Treponema.ds1243584-reads	-
31822_2#21.Treponema.ds2209089-reads	-
31822_2#22.Treponema.ds1357976-reads	-
31822_2#24.Treponema.ds1433124-reads	-
31822_2#26.Treponema.ds2390007-reads	N8
31822_2#28.Treponema.ds2500000-reads	N5
31822_2#3.Treponema.ds1973773-reads	-
31822_2#31.Treponema.ds2500000-reads	109
31822_2#7.Treponema.ds2109167-reads	-
31822_2#9.Treponema.ds1924746-reads	-
31963_2#10.Treponema.ds2500000-reads	1
31963_2#11.Treponema.ds2500000-reads	19
31963_2#12.Treponema.ds2500000-reads	20
31963_2#13.Treponema.ds2500000-reads	2
31963_2#14.Treponema.ds2500000-reads	2
31963_2#15.Treponema.ds2500000-reads	-
31963_2#17.Treponema.ds2500000-reads	6
31963_2#18.Treponema.ds1420819-reads	-
31963_2#23.Treponema.ds1508056-reads	-
31963_2#24.Treponema.ds2500000-reads	-
31963_2#25.Treponema.ds2500000-reads	-
31963_2#26.Treponema.ds2500000-reads	-
31963_2#27.Treponema.ds2500000-reads	-
31963_2#28.Treponema.ds2500000-reads	-
31963_2#29.Treponema.ds2500000-reads	-
31963_2#3.Treponema.ds2500000-reads	26
31963_2#30.Treponema.ds1879748-reads	-
31963_2#31.Treponema.ds1611484-reads	-
31963_2#4.Treponema.ds2500000-reads	3
31963_2#5.Treponema.ds2500000-reads	-
31963_2#6.Treponema.ds2500000-reads	1
31963_2#7.Treponema.ds2500000-reads	2
31963_2#8.Treponema.ds2500000-reads	6
33027_5#10.Treponema.ds2500000-reads	1
33027_5#12.Treponema.ds2500000-reads	1
33027_5#24.Treponema.ds2500000-reads	1
33027_5#7.Treponema.ds2500000-reads	1
33027_6#3.Treponema.ds2500000-reads	N3
33027_7#19.Treponema.ds2500000-reads	1
33027_7#25.Treponema.ds2500000-reads	1
33027_7#26.Treponema.ds1249382-reads	-
33027_7#27.Treponema.ds2500000-reads	N8
33027_7#28.Treponema.ds2500000-reads	11
33027_7#29.Treponema.ds2500000-reads	1
33027_7#30.Treponema.ds2500000-reads	56
33027_7#31.Treponema.ds2500000-reads	1
35190_3#1.Treponema.ds1067218-reads	1
35190_3#10.Treponema.ds1236408-reads	-
35190_3#12.Treponema.ds2500000-reads	6
35190_3#14.Treponema.ds2500000-reads	3
35190_3#15.Treponema.ds2500000-reads	19
35190_3#16.Treponema.ds2500000-reads	11
35190_3#17.Treponema.ds2500000-reads	1
35190_3#18.Treponema.ds2500000-reads	26
35190_3#19.Treponema.ds2500000-reads	100
35190_3#3.Treponema.ds1868063-reads	6
35190_3#4.Treponema.ds1261428-reads	3
35190_3#8.Treponema.ds1436673-reads	1
35231_3#14.Treponema.ds2302412-reads	-
35231_3#15.Treponema.ds1212055-reads	-
35231_3#16.Treponema.ds2500000-reads	-
35231_3#17.Treponema.ds2500000-reads	11
35231_3#18.Treponema.ds2500000-reads	11
35231_3#19.Treponema.ds2500000-reads	N4
35231_3#20.Treponema.ds1647329-reads	3
35231_3#21.Treponema.ds2500000-reads	11
35231_3#22.Treponema.ds2500000-reads	11
35231_3#23.Treponema.ds2500000-reads	-
35231_3#24.Treponema.ds1583154-reads	-
35231_3#25.Treponema.ds2500000-reads	-
35231_3#26.Treponema.ds2500000-reads	100
35231_3#27.Treponema.ds1156757-reads	-
35231_3#28.Treponema.ds1878128-reads	1
35231_3#29.Treponema.ds2500000-reads	-
35231_3#31.Treponema.ds2500000-reads	1
35231_3#32.Treponema.ds2500000-reads	1
35231_3#6.Treponema.ds2500000-reads	1
ERR4065503.Treponema.ds2500000-reads	-
LMNP-1--cat.Treponema.ds547120-reads	-
Melbourne-1.Treponema.ds1004132-reads	20
NC_016843.1	-
NC_016844.1	22
NC_016848.1	-
NC_021179.1	-
NC_021490.2	20
NC_021508.1	19
NZ_CP007548.1	-
NZ_CP010422.1	22
NZ_CP015162.1	24
NZ_CP024089.1	-
OMHU01000001-OMHU01000103	-
OMHW01000001-OMHW01000017	-
OMHZ01000001-OMHZ01000216	-
OMPM01000001-OMPM01000006	-
SRR10041768.Treponema.ds4000000-reads	2
SRR10041772.Treponema.ds2500000-reads	3
SRR10041774.Treponema.ds2500000-reads	2
SRR10041775.Treponema.ds1447020-reads	2
SRR10430858.Treponema.ds2500000-reads	-
SRR2996724.Treponema.ds2500000-reads	3
SRR2996725.Treponema.ds2500000-reads	3
SRR2996726.Treponema.ds1117177-reads	3
SRR2996727.Treponema.ds537460-reads	3
SRR2996728.Treponema.ds225397-reads	3
SRR2996729.Treponema.ds1156472-reads	77
SRR2996730.Treponema.ds1809764-reads	3
SRR2996732.Treponema.ds2500000-reads	3
SRR3268682.Treponema.ds2500000-reads	N2
SRR3268685.Treponema.ds2191278-reads	3
SRR3268698.Treponema.ds2500000-reads	-
SRR3268707.Treponema.ds1661286-reads	conflict
SRR3268710.Treponema.ds473145-reads	26
SRR3268715.Treponema.ds810142-reads	-
SRR3268722.Treponema.ds2500000-reads	conflict
SRR3268723.Treponema.ds2077609-reads	-
SRR3268726.Treponema.ds378720-reads	-
SRR3268732.Treponema.ds301291-reads	-
SRR3268736.Treponema.ds906419-reads	13
SRR3268738.Treponema.ds2500000-reads	-
SRR3268758.Treponema.ds504230-reads	-
SRR3571774.Treponema.ds281646-reads	2
SRR3571775.Treponema.ds572707-reads	1
SRR3571778.Treponema.ds1267709-reads	1
SRR3571783.Treponema.ds1307932-reads	4
SRR3571785.Treponema.ds1709469-reads	2
SRR3571786.Treponema.ds277675-reads	2
SRR3584839.Treponema.ds280471-reads	1
SRR3584840.Treponema.ds2500000-reads	2
SRR3584841.Treponema.ds482744-reads	2
SRR3584842.Treponema.ds1181556-reads	2
SRR3584843.Treponema.ds2500000-reads	4
SRR3584844.Treponema.ds1533577-reads	1
SRR3584845.Treponema.ds2500000-reads	4
SRR3584871.Treponema.ds2018221-reads	1
SRR3584875.Treponema.ds1968237-reads	1
SRR3584879.Treponema.ds235573-reads	1
SRR3584882.Treponema.ds2500000-reads	1
SRR3584884.Treponema.ds305258-reads	1
SRR3584965.Treponema.ds405074-reads	4
SRR4308597.Treponema.ds2500000-reads	-
SRR4308604.Treponema.ds527529-reads	-
SRR4308605.Treponema.ds2500000-reads	-
SRR4308606.Treponema.ds2500000-reads	-
SRR8501162.ds2012532-reads	1
SRR8501163.ds2500000-reads	13
SRR8501164.ds356365-reads	47
SRR8501165.ds2500000-reads	26
SRR8501166.ds2500000-reads	38
SRR8501167.ds2500000-reads	37
SRR8501169.ds2038886-reads	13
SRR8501170.ds1033042-reads	35
SRR8501171.ds2230553-reads	31
SRS5636328.Treponema.ds1473261-reads	-
