# Supplementary material for: Phylo-Plex: a phylogenetically informed, low-cost amplicon sequencing platform for deployable high-resolution genomic epidemiology
Source: Nat Commun. 2026 Jul 9;17:5839. doi: 10.1038/s41467-026-75002-y (PMC13350907; doi:10.1038/s41467-026-75002-y)
Supplement: Supplementary file 4 — Supplementary Data 2 [file 41467_2026_75002_MOESM4_ESM.xlsx]

## Sheet: SuppTable1__Amplicon_Primer_det
region	final.scheme	refgenome	amplicon.start	amplicon.end	amplicon.length	seq_FWD	seq_REV	primer.Tm_FWD	primer.Tm_REV	primer.GC_FWD	primer.GC_REV	primer.length_FWD	primer.length_REV
region_1	no	NC_021508_1_1	1062025	1062596	571	ATATACTGGCCGCTTACCTTGC	CTGAGAGGGGGTGGTGTTTTCT	60.73	62.07	50	54.55	22	22
region_3	yes	NC_021508_1_1	779846	780414	568	CAGATAAGGAGGCGCTTGAGAC	GCCGTGTGCTCCTTAAGTATTTC	60.98	60.18	54.55	47.83	22	23
region_4	yes	NC_021508_1_1	887018	887607	589	AAGAAGAAACGACACGGAGTCC	TCGATGAAGGAGATCGGAGAGG	60.72	60.99	50	54.55	22	22
region_5	yes	NC_021508_1_1	415556	416117	561	CCGAAATAATTGAAGCGCGCAT	AAGCTTTTTAGGCGCGGTAGAA	61.03	61.05	45.45	45.45	22	22
region_6	yes	NC_021508_1_1	453934	454454	520	CGGTGGGATACTCCTGTTGAAG	GTAAACCGTCGTACACCTGACC	60.6	61.1	54.55	54.55	22	22
region_7	yes	NC_021508_1_1	460040	460586	546	AAAAGGACCCGTGGTACCTACT	GGCTACCAAGTCAGTGCCAATT	60.95	61.32	50	50	22	22
region_8	yes	NC_021508_1_1	489164	489713	549	ATTATCGGGGGAGTGGGATCTC	TGAAATCTCCCTGACCGATCGA	61.01	61.13	54.55	50	22	22
region_9	yes	NC_021508_1_1	500506	501028	522	GCTACATGGATGCGAAGGATGT	ATTTTCTGCAAACGAAAGCGCA	60.99	60.98	50	40.91	22	22
region_10	yes	NC_021508_1_1	507770	508318	548	ATGCGTGATAACAGATCCTGCC	GCCGCATACTCACAGGAAATTG	60.99	60.4	50	50	22	22
region_11	yes	NC_021508_1_1	513029	513561	532	AAGACAGCTCAGAGCCTTACGA	ATCTGCGTCACTCTCTACCGAA	61.32	61.12	50	50	22	22
region_12	yes	NC_021508_1_1	528510	529114	604	TGTTGTGTCGTTCCTTGGGTTT	ACTCACCACAGACAATTGCCTC	61.06	60.99	45.45	50	22	22
region_13	yes	NC_021508_1_1	547326	547880	554	CTGTCTGGTTGAACTCTCGCTC	AAAACGGGAGAGAATGTCGACG	61.1	61.1	54.55	50	22	22
region_14	yes	NC_021508_1_1	574423	574940	517	GTCACCGGCTCAGAGAAATCTC	GCGGGCGATTGATGTTTTCTTC	60.92	61.22	54.55	50	22	22
region_15	yes	NC_021508_1_1	582766	583313	547	ATTCAATATCCGCATCGGTCGG	GATGAGAACGCCAATCCCTGAG	61.11	61.24	50	54.55	22	22
region_16	no	NC_021508_1_1	591759	592367	608	ATTCTTTTCCCGTACGGTCGAC	GCTCCTTGCCCAAACTACCATT	60.85	61.33	50	50	22	22
region_17	yes	NC_021508_1_1	47737	48285	548	TGTTGGGAGTGAGCGAAAAGAG	TGCGACGAGGAAGATAAGTCCT	60.99	61.13	50	50	22	22
region_18	yes	NC_021508_1_1	619683	620216	533	CCCATCCTGTATCATTGCCTGG	GTTGGTGGCATACATGGTCGTC	61	62	54.55	54.55	22	22
region_19	yes	NC_021508_1_1	623085	623665	580	CGGTCGGTAGGAGGATAAAGGA	GACACGCTTTGTTTCTGTTCCG	60.93	61.02	54.55	50	22	22
region_20	no	NC_021508_1_1	648944	649488	544	TTCTGAATTGCTGCCCGAAGAA	AAATCCTCTTTTCCGGTCGGAG	61	60.54	45.45	50	22	22
region_21	yes	NC_021508_1_1	656560	657094	534	TGACCCCCTGTTCTGATGAGAA	CTTGGCCGAGAAGGAAAAGGAT	60.95	60.8	50	50	22	22
region_22	yes	NC_021508_1_1	669846	670421	575	AAGAGAGAAGGTGATCGCATCG	CCCCCAATCCGTTTTGAACTGA	60.4	61.26	50	50	22	22
region_23	yes	NC_021508_1_1	670741	671254	513	GGTAGTGACTGACCACGGAAAT	CGCTCATCTACGACAGCTACCA	60.21	62.07	50	54.55	22	22
region_24	yes	NC_021508_1_1	708212	708839	627	CCTGCTGAAAGGGATCAGGAAC	ATTCTTTCTTCAGTGCTGGCGA	61.13	60.73	54.55	45.45	22	22
region_25	yes	NC_021508_1_1	60976	61550	574	TGCTTGTAGAAAGTGTCCTGGC	AAATTTTCACCGTGGCAAACCC	60.99	60.92	50	45.45	22	22
region_26	yes	NC_021508_1_1	772599	773181	582	CAGAACCCAGTGCTGTATCCAC	TTAGGGCGGGTGATTTTGGATC	61.12	60.87	54.55	50	22	22
region_27	yes	NC_021508_1_1	6272	6850	578	ACTGCGCGAGGTGTAGTTAAAA	TATACACAGCCACTCACGGAGA	60.73	60.8	45.45	50	22	22
region_28	yes	NC_021508_1_1	858336	858868	532	CAGGCAAGATGGCAGAAAGGAT	CGCTTATTGAACGCATCAGTGC	61.13	61.27	50	50	22	22
region_29	yes	NC_021508_1_1	873851	874386	535	CGCATATCTAGACGACCGCTTG	AGGATTTCTGACAATGGCACGT	61.4	60.74	54.55	45.45	22	22
region_30	yes	NC_021508_1_1	884017	884575	558	ACAAACCAAGGGAAAGGAAGGG	CTAAAGAAGGGTCCATCGCAGG	60.88	60.92	50	54.55	22	22
region_31	yes	NC_021508_1_1	890076	890674	598	GCCCATTCCGGTAAAGAGAGAG	TTTGCCACAGTAGAGGATGTGC	60.66	61.06	54.55	50	22	22
region_32	yes	NC_021508_1_1	915022	915599	577	CACACCACCGCGAATTAAATCG	GAGGACGCAGACCCAAATATCC	60.96	60.99	50	54.55	22	22
region_33	yes	NC_021508_1_1	915797	916385	588	ATGACTCCAGAACCAAGTCCCT	CGGTGTGCTGATAGTACATGCA	60.95	60.92	50	50	22	22
region_34	no	NC_021508_1_1	916316	916927	611	GCACACAGCGATATGGTTACGA	GTGATTCAGGACGGGGATCTTG	61.23	60.92	50	54.55	22	22
region_35	yes	NC_021508_1_1	955414	955953	539	CCATCTGGAGAGAAAGCCGTTC	GAGCGCTATTTCCTTCGCCATA	61.18	61.05	54.55	50	22	22
region_36	no	NC_021508_1_1	971030	971541	511	CGAAACGGACTCCATGATCTCA	GGGGTTATAGGCGTTCCTGTTG	60.34	61.18	50	54.55	22	22
region_37	no	NC_021508_1_1	978193	978721	528	AGGGAGCAGCTCTGAAAAGAAA	CGCGTCCGTACCATGTGATATA	60.08	60.27	45.45	50	22	22
region_38	no	NC_021508_1_1	997551	998082	531	ATAGCAACGGCACTGAGTGTG	AGATGCAACTGTACACTCCTGC	61.04	60.79	52.38	50	21	22
region_39	yes	NC_021508_1_1	1009874	1010466	592	GCAGCAGTACAGCATCAAAAGC	TTTGCTTTGTTTGCTCGGTTCC	61.16	60.92	50	45.45	22	22
region_40	yes	NC_021508_1_1	1019579	1020140	561	TCCTGAACGCAACGCATAATCA	TGGGATTGGGCAGCGAATATTT	61.11	60.87	45.45	45.45	22	22
region_41	yes	NC_021508_1_1	1034458	1035079	621	AAGGCGAAACCAGGCTGATATC	CGGTGTATTATCCAGCGCATCA	60.93	61.04	50	50	22	22
region_42	yes	NC_021508_1_1	1040128	1040683	555	CCGTACGCATCGTTAGGACAAT	CCCGTGTACCCTTCATGACATC	60.97	60.92	50	54.55	22	22
region_43	yes	NC_021508_1_1	1042114	1042699	585	GGATTTCACCGTGAAGGAAGCT	GGCCTGGCGGAAAAGGTATA	61.06	59.83	50	55	22	20
region_44	yes	NC_021508_1_1	1049123	1049683	560	ACGAAGACGCAGTTTCAAGGTT	TCTTCTACCGCACTGCTTTCAG	61.18	60.79	45.45	50	22	22
region_45	yes	NC_021508_1_1	1050866	1051480	614	AAATTGATAACCGCCCGTACGT	AAGACGCGTTTGACGGAGAGTA	60.86	62.13	45.45	50	22	22
region_46	yes	NC_021508_1_1	1054544	1055117	573	GCTTGTTTTCTTCCCCATCGGTA	AGCTTGACGGTGTCACAAGTAC	61.38	60.98	47.83	50	23	22
region_47	yes	NC_021508_1_1	1057344	1057901	557	AACATGGTAACCAGCTTGTCCC	AGATCGGCTTTACCTGTCATGC	61	60.92	50	50	22	22
region_48	yes	NC_021508_1_1	1072022	1072554	532	CAATTGTCCTAGCGTGCTCGAT	CAATACACGCGGGAAATACACG	61.23	60.46	50	50	22	22
region_49	no	NC_021508_1_1	1091737	1092304	567	CCACGTGCGGCTTTTGTAAAAA	CGACCGGGGGTGAAAAATTACG	61.23	62.25	45.45	54.55	22	22
region_50	no	NC_021508_1_1	1103444	1104030	586	CGCAGAAAAGTAGAGCGCTAGT	GCGAGATCTTCTGTGTCAGCTT	60.91	60.85	50	50	22	22
region_51	yes	NC_021508_1_1	1104604	1105170	566	ACGCCTCTGATGTCTACGCTAT	TCTTACGCTGCCTGTTGGATTC	61.25	61.12	50	50	22	22
region_52	yes	NC_021508_1_1	6906	7491	585	TGTGGATAATGTGCGTGCAGAA	CCACCGAACAAGTAGTCCTGAC	61.05	60.79	45.45	54.55	22	22
region_53	yes	NC_021508_1_1	1128360	1128923	563	TATACAGCCGTCCGCCAAATAC	GAATGGACAGCAGGGAGGAAAA	60.73	60.74	50	50	22	22
region_54	yes	NC_021508_1_1	1130248	1130843	595	CGGTCAATTCCTTCCGTCGTTA	CCGTTTTAATGATGCGGCACAG	60.85	61.22	50	50	22	22
region_55	yes	NC_021508_1_1	101570	102136	566	TGGAAGCGCGTGTAACATTTTG	CCTTCTCCGTCCACATAAGCAC	60.78	61.17	45.45	54.55	22	22
region_56	yes	NC_021508_1_1	106712	107309	597	GAGGTGCTTGCTCCTCTTTAGC	CCGATGCTTCTGAGGAACACAT	61.43	60.86	54.55	50	22	22
region_57	no	NC_021508_1_1	146443	147045	602	TGATGGGGTTGCGTACCTTTTT	TCGCAGTCAAAAGCCGGAAC	60.94	61.52	45.45	55	22	20
region_58	yes	NC_021508_1_1	19650	20165	515	ACGCTGCTGACTATCTTTGGTG	GTCCGCGATACTTACACCGAAA	61.11	60.91	50	50	22	22
region_59	yes	NC_021508_1_1	189605	190126	521	TGCCTTGCTGCTACTCACTG	CGCATCCTCACCCCATACAAAA	60.34	61.13	55	50	20	22
region_60	yes	NC_021508_1_1	214607	215180	573	CGGGGCATAAGGCTTATGTAGG	TGCATGAGAATCTGCGTCGAAA	60.8	61.11	54.55	45.45	22	22
region_61	no	NC_021508_1_1	230092	230674	582	AGCATCTTCGAGTGGCTTTCAG	AAATGCATGCTGCCCAATCATG	61.11	60.93	50	45.45	22	22
region_62	yes	NC_021508_1_1	20302	20891	589	TCCTTTGACGAGGGTAGTTTTGT	AAACACGCGTTACCACCAAGTA	60.12	60.92	43.48	45.45	23	22
region_63	yes	NC_021508_1_1	244634	245242	608	GCGTGTGGGATCGAAAAAGGAT	CGCCCCTTTTTCAACTCACAGA	61.69	61.51	50	50	22	22
region_64	yes	NC_021508_1_1	253222	253807	585	ATCAGCTTCAAGAGGGTGACAG	CCCAGAAATCTGTGCCAAGACA	60.21	61	50	50	22	22
region_65	yes	NC_021508_1_1	254023	254580	557	TCCTGGCAATTCTGGGTGAAAA	AGCCAAACCAGGTCAATCCATC	60.61	61.07	45.45	50	22	22
region_66	yes	NC_021508_1_1	264813	265404	591	GTGTCTTGTGTGGCTTGGGTAT	CCTCCTTCGTGCGCTTCTTATA	61	60.4	50	50	22	22
region_67	no	NC_021508_1_1	270955	271505	550	ATAAAGGGGATTGGCGAAGTCG	CTCTTCTTCCTGCTCCTCCACA	60.93	61.6	50	54.55	22	22
region_68	yes	NC_021508_1_1	311821	312449	628	GGGAATCTGCAGAGTCAAAGGG	TTGCATACACAGGACTGTCGTG	61.13	61.04	54.55	50	22	22
region_69	yes	NC_021508_1_1	321507	322061	554	AGTTGTATCTGAGCTCGGCAAC	GGCTTGCATCGAACATTGCTTT	60.85	61.11	50	45.45	22	22
region_70	yes	NC_021508_1_1	27662	28203	541	CTTGCAAACGTGTGGTTGTTCC	CCAGAGTCTCGGATTGCACAAT	61.47	60.86	50	50	22	22
region_71	no	NC_021508_1_1	367685	368238	553	CTCAAGACGCTTGAGTATTTCACA	CGGGTTTCAAAGTCGCCTTAAA	59.63	59.89	41.67	45.45	24	22
region_72	yes	NC_021508_1_1	372296	372861	565	GGACTGCTCACGATTGGTCTTT	GTCCAACCCGACCCAATCATTA	61.05	60.54	50	50	22	22
region_73	no	NC_021508_1_1	375373	375947	574	ATTGGCACGTTTGGAGGAAACT	GCATTTGCACGCAGGATATCCT	61.2	61.83	45.45	50	22	22
23S_scheme_1	yes	NC_021508_1_1	234889	235403	514	TACACACGTAACCTCGGGAGAA	GATCCACGGCCAAAGGTTAGAA	61	60.8	50	50	22	22
23S_scheme_2	no	NC_021508_1_1	235038	235591	553	AAGAGGAGAGGTTCGTGGTAAC	TACCGCCAGATCACTAAGACCT	59.62	60.54	50	50	22	22
