# Supplementary material for: Phylo-Plex: a phylogenetically informed, low-cost amplicon sequencing platform for deployable high-resolution genomic epidemiology
Source: Nat Commun. 2026 Jul 9;17:5839. doi: 10.1038/s41467-026-75002-y (PMC13350907; doi:10.1038/s41467-026-75002-y)
Supplement: Supplementary file 5 — Supplementary Data 3 [file 41467_2026_75002_MOESM5_ESM.xlsx]

## Sheet: Sheet1
Sample Name	ENA_Sample_Accession	Sample_Year	Tp47_qPCR_Ct	MinION_Sequencing_Run	ONT_Index	ONT_barcode	ONT_ENA_Read Accession	Qubit QC post ONT Adaptor ligation (ng/ul)	Pass_ONT_QC	Illumina_seq	Illumima_ENA_Read Accession	Illumina_readcount	Illumina_mean_WGS_coverage	Illumina_Proportion-N_>5_mapping+masking_Nichols	Illumina_Mapping_Good<25%N	Pass_Illumina_QC	Country	TPA_Lineage
21GUS-CZ-037	ERS14896021	2021	26.8393	SA1_20230426	NB01	SA1_20230426_barcode01	ERR14364088	4.46	Yes	47325_1#1.Treponema.ds2500000-reads	ERR13170804	2500000	323.8	0.0370114	Yes	Yes	South Africa	SS14
21GUS-CZ-019	ERS14896022	2021	28.8772	SA1_20230426	NB02	SA1_20230426_barcode02	ERR14364089	3.64	Yes	47325_1#2.Treponema.ds2500000-reads	ERR13170805	2500000	228	0.0370938	Yes	Yes	South Africa	SS14
21GUS-CZ-033	ERS14896023	2021	28.919	SA1_20230426	NB03	SA1_20230426_barcode03	ERR14364090	2.68	Yes	47325_1#3.Treponema.ds2500000-reads	ERR13170806	2500000	125.9	0.0374896	Yes	Yes	South Africa	SS14
21GUS-SR-002	ERS14895937	2021	24.5907	SA1_20230426	NB04	SA1_20230426_barcode04	ERR14364091	3.3	Yes	47325_1#4.Treponema.ds2500000-reads	ERR13170807	2500000	141.5	0.0382267	Yes	Yes	South Africa	Nichols
21GUS-SR-004	ERS14895938	2021	24.1417	SA1_20230426	NB05	SA1_20230426_barcode05	ERR14364092	3.64	Yes	47325_1#5.Treponema.ds2500000-reads	ERR13170808	2500000	284.1	0.0376248	Yes	Yes	South Africa	Nichols
22GUS-CZ-016	ERS14895939	2022	28.6405	SA1_20230426	NB06	SA1_20230426_barcode06	ERR14364093	4.14	Yes	47325_1#6.Treponema.ds2500000-reads	ERR13170809	2500000	169.2	0.0373097	Yes	Yes	South Africa	SS14
GP16-GUD-AH-077	ERS14895940	2016	24.6612	SA1_20230426	NB07	SA1_20230426_barcode07	ERR14364094	3.12	Yes	47325_1#7.Treponema.ds2500000-reads	ERR13170810	2500000	276.5	0.0376774	Yes	Yes	South Africa	Nichols
GP14-GUD-059	ERS14895941	2014	28.9673	SA1_20230426	NB08	SA1_20230426_barcode08	ERR14364095	3.24	No	47325_1#8.Treponema.ds1820231-reads	ERR13170811	1820231	54.8	0.0452267	Yes	Yes	South Africa	Nichols
18GUS-RE-004	ERS14895942	2018	28.7785	SA1_20230426	NB09	SA1_20230426_barcode09	ERR14364096	3.34	Yes	47325_1#9.Treponema.ds2500000-reads	ERR13170812	2500000	225	0.0370737	Yes	Yes	South Africa	SS14
GP14-GUD-068	ERS14895943	2014	28.0772	SA1_20230426	NB10	SA1_20230426_barcode10	ERR14364097	3.32	Yes	47325_1#10.Treponema.ds2500000-reads	ERR13170813	2500000	266.4	0.0369964	Yes	Yes	South Africa	SS14
GP13-GUD-073	ERS14895944	2013	27.7061	SA1_20230426	NB11	SA1_20230426_barcode11	ERR14364098	3.24	Yes	47325_1#11.Treponema.ds2500000-reads	ERR13170814	2500000	204.2	0.0372623	Yes	Yes	South Africa	SS14
GP14-GUD-091	ERS14895945	2014	24.4048	SA1_20230426	NB12	SA1_20230426_barcode12	ERR14364099	3.5	Yes	47325_1#12.Treponema.ds2500000-reads	ERR13170815	2500000	406.2	0.0373799	Yes	Yes	South Africa	Nichols
GP11-GUD-228	ERS14895946	2011	28.1474	SA1_20230426	NB13	SA1_20230426_barcode13	ERR14364100	3.36	Yes	47325_1#13.Treponema.ds2500000-reads	ERR13170816	2500000	129.9	0.038232	Yes	Yes	South Africa	Nichols
FS07-GUD-055	ERS14895947	2008	28.3535	SA1_20230426	NB14	SA1_20230426_barcode14	ERR14364101	3.48	Yes	47325_1#14.Treponema.ds1787224-reads	ERR13170817	1787224	49.4	0.0463509	Yes	Yes	South Africa	Nichols
EL09-GUD-021	ERS14895948	2010	27.6021	SA1_20230426	NB15	SA1_20230426_barcode15	ERR14364102	3.24	Yes	47325_1#15.Treponema.ds2500000-reads	ERR13170818	2500000	137.3	0.0383057	Yes	Yes	South Africa	Nichols
22GUS-CZ-051	ERS14895949	2022	28.6712	SA1_20230426	NB16	SA1_20230426_barcode16	ERR14364103	2.38	Yes	47325_1#16.Treponema.ds2500000-reads	ERR13170819	2500000	331.6	0.0369394	Yes	Yes	South Africa	SS14
22GUS-SR-001	ERS14895950	2022	23.9133	SA1_20230426	NB17	SA1_20230426_barcode17	tbd	3.6	Yes	47325_1#17.Treponema.ds2500000-reads	ERR13170820	2500000	386.4	0.0376695	Yes	Yes	South Africa	Nichols
GP-08-GUD-113	ERS14895952	2008	25.9596	SA1_20230426	NB18	SA1_20230426_barcode18	ERR14364105	3.22	Yes	47325_1#18.Treponema.ds2500000-reads	ERR13170821	2500000	307.3	0.0376967	Yes	Yes	South Africa	Nichols
22GUS-SR-002	ERS14895951	2022	28.8376	SA1_20230426	NB19	SA1_20230426_barcode19	ERR14364106	2.96	Yes	47325_1#19.Treponema.ds2405199-reads	ERR13170822	2405199	79	0.0400572	Yes	Yes	South Africa	Nichols
22GUS-SR-004	ERS14895953	2022	27.0483	SA1_20230426	NB20	SA1_20230426_barcode20	ERR14364107	2.86	Yes	47325_1#20.Treponema.ds2500000-reads	ERR13170823	2500000	231.7	0.0377862	Yes	Yes	South Africa	Nichols
20GUS-CZ-039	ERS14895954	2020	29.9955	SA1_20230426	NB21	SA1_20230426_barcode21	ERR14364108	3.56	Yes	47323_2#1.Treponema.ds2500000-reads	ERR13170784	2500000	72.2	0.0390112	Yes	Yes	South Africa	SS14
21GUS-CZ-004	ERS14895955	2021	30.1168	SA1_20230426	NB22	SA1_20230426_barcode22	ERR14364109	2.56	Yes	47323_2#2.Treponema.ds2500000-reads	ERR13170785	2500000	133.3	0.0374686	Yes	Yes	South Africa	SS14
20GUS-CZ-027	ERS14895956	2020	30.4371	SA1_20230426	NB23	SA1_20230426_barcode23	ERR14364110	3	Yes	47323_2#3.Treponema.ds2500000-reads	ERR13170786	2500000	54.5	0.0419281	Yes	Yes	South Africa	SS14
21GUS-CZ-005	ERS14895957	2021	29.8018	SA1_20230426	NB24	SA1_20230426_barcode24	ERR14364111	2.82	No	47323_2#4.Treponema.ds2500000-reads	ERR13170787	2500000	182.1	0.0372413	Yes	Yes	South Africa	SS14
21GUS-CZ-059	ERS14895958	2021	29.3507	SA2_20230428	NB01	SA2_20230428_barcode01	ERR14364112	3.18	Yes	47323_2#5.Treponema.ds2500000-reads	ERR13170788	2500000	182.3	0.0372106	Yes	Yes	South Africa	SS14
22GUS-CZ-012	ERS14895960	2022	30.4603	SA2_20230428	NB02	SA2_20230428_barcode02	ERR14364113	2.6	Yes	47323_2#6.Treponema.ds2500000-reads	ERR13170789	2500000	58.7	0.0424002	Yes	Yes	South Africa	SS14
22GUD-AH-020	ERS14895959	2022	29.8366	SA2_20230428	NB03	SA2_20230428_barcode03	ERR14364114	2.8	Yes	47323_2#7.Treponema.ds2500000-reads	ERR13170790	2500000	159.8	0.0374089	Yes	Yes	South Africa	SS14
19GUS-AH-009	ERS14895961	2019	30.434	SA2_20230428	NB04	SA2_20230428_barcode04	ERR14364115	2.82	Yes	47323_2#8.Treponema.ds650161-reads	ERR13170791	650161	13.5	0.580756	No	No	South Africa	-
17GUS-HE-007	ERS14895962	2017	30.3853	SA2_20230428	NB05	SA2_20230428_barcode05	ERR14364116	3.46	Yes	47323_2#9.Treponema.ds2500000-reads	ERR13170792	2500000	72.4	0.0392508	Yes	Yes	South Africa	SS14
GP15-GUD-AH-094	ERS14895965	2015	30.1028	SA2_20230428	NB06	SA2_20230428_barcode06	ERR14364117	2.58	Yes	47323_2#10.Treponema.ds2500000-reads	ERR13170793	2500000	101.8	0.0379626	Yes	Yes	South Africa	SS14
17GUS-ZW-011	ERS14895963	2017	29.7076	SA2_20230428	NB07	SA2_20230428_barcode07	ERR14364118	2.64	Yes	47323_2#11.Treponema.ds1424869-reads	ERR13170794	1424869	27.2	0.137625	Yes	Yes	South Africa	Nichols
18GUS-KM-006	ERS14895964	2018	29.5509	SA2_20230428	NB08	SA2_20230428_barcode08	tbd	3.3	Yes	47323_2#12.Treponema.ds2500000-reads	ERR13170795	2500000	127.9	0.0378441	Yes	Yes	South Africa	SS14
18GUS-KM-009	ERS14895966	2018	29.7097	SA2_20230428	NB09	SA2_20230428_barcode09	ERR14364120	2.46	Yes	47323_2#13.Treponema.ds1711862-reads	ERR13170796	1711862	28.7	0.12516	Yes	Yes	South Africa	Nichols
17GUS-AH-068	ERS14895967	2017	29.28	SA2_20230428	NB10	SA2_20230428_barcode10	ERR14364121	2.52	Yes	47323_2#14.Treponema.ds2500000-reads	ERR13170797	2500000	74.4	0.0393403	Yes	Yes	South Africa	SS14
17GUS-HE-021	ERS14895968	2018	30.2973	SA2_20230428	NB11	SA2_20230428_barcode11	ERR14364122	2.16	Yes	47323_2#15.Treponema.ds803558-reads	ERR13170798	803558	14.9	0.510461	No	No	South Africa	-
GP12-GUD-061	ERS14895969	2012	29.8185	SA2_20230428	NB12	SA2_20230428_barcode12	ERR14364123	2.3	Yes	47323_2#16.Treponema.ds2500000-reads	ERR13170799	2500000	101.3	0.0386199	Yes	Yes	South Africa	Nichols
FS07-GUD-058	ERS14895970	2008	29.6185	SA2_20230428	NB13	SA2_20230428_barcode13	ERR14364124	2.72	Yes	47323_2#17.Treponema.ds2500000-reads	ERR13170800	2500000	90.6	0.0388708	Yes	Yes	South Africa	Nichols
GP-09-GUD-120	ERS14895971	2009	30.4593	SA2_20230428	NB14	SA2_20230428_barcode14	ERR14364125	2.84	Yes	47323_2#18.Treponema.ds2500000-reads	ERR13170801	2500000	50.7	0.0448968	Yes	Yes	South Africa	Nichols
LM10-GUD-052	ERS14895972	2011	29.5823	SA2_20230428	NB15	SA2_20230428_barcode15	ERR14364126	2.68	Yes	47323_2#19.Treponema.ds2500000-reads	ERR13170802	2500000	151.3	0.0383022	Yes	Yes	South Africa	Nichols
GP-08-GUD-129	ERS14895973	2008	29.7009	SA2_20230428	NB16	SA2_20230428_barcode16	ERR14364127	2.94	Yes	47323_2#20.Treponema.ds2500000-reads	ERR13170803	2500000	51.7	0.0446142	Yes	Yes	South Africa	Nichols
20GUS-AH-020	ERS14895974	2020	31.0933	SA2_20230428	NB17	SA2_20230428_barcode17	tbd	3.72	Yes	47323_1#1.Treponema.ds2500000-reads	ERR13170764	2500000	46.2	0.0503366	Yes	Yes	South Africa	SS14
22GUD-AH-015	ERS14895975	2022	30.6317	SA2_20230428	NB18	SA2_20230428_barcode18	ERR14364129	2.48	Yes	47323_1#2.Treponema.ds2500000-reads	ERR13170765	2500000	76.1	0.0389051	Yes	Yes	South Africa	SS14
21GUS-CZ-034	ERS14895977	2021	30.9803	SA2_20230428	NB19	SA2_20230428_barcode19	tbd	2.84	Yes	47323_1#3.Treponema.ds2500000-reads	ERR13170766	2500000	56	0.0434673	Yes	Yes	South Africa	SS14
20GUS-CZ-053	ERS14895976	2020	30.8196	SA2_20230428	NB20	SA2_20230428_barcode20	ERR14364131	2.64	Yes	47323_1#4.Treponema.ds2500000-reads	ERR13170767	2500000	76.2	0.0389998	Yes	Yes	South Africa	SS14
NC12-GUD-004	ERS14895978	2013	30.9623	SA2_20230428	NB21	SA2_20230428_barcode21	tbd	2.46	Yes	47323_1#5.Treponema.ds1116609-reads	ERR13170768	1116609	19.1	0.370343	No	No	South Africa	-
KZN15-GUD-P1-035	ERS14895979	2016	30.7824	SA2_20230428	NB22	SA2_20230428_barcode22	ERR14364133	3.62	Yes	47323_1#6.Treponema.ds2500000-reads	ERR13170769	2500000	72.5	0.0394088	Yes	Yes	South Africa	SS14
18GUS-AH-012	ERS14895981	2018	30.5887	SA2_20230428	NB23	SA2_20230428_barcode23	ERR14364134	3.14	Yes	47323_1#7.Treponema.ds2500000-reads	ERR13170770	2500000	84.6	0.039608	Yes	Yes	South Africa	SS14
19GUS-AH-051	ERS14895980	2019	30.6433	SA2_20230428	NB24	SA2_20230428_barcode24	ERR14364135	2.8	Yes	47323_1#8.Treponema.ds2500000-reads	ERR13170771	2500000	93.1	0.0381469	Yes	Yes	South Africa	SS14
NW14-GUD-JO-021	ERS14895984	2016	30.9968	SA3_20230502	NB01	SA3_20230502_barcode01	ERR14364136	3.06	Yes	47323_1#9.Treponema.ds2500000-reads	ERR13170772	2500000	44.9	0.0515949	Yes	Yes	South Africa	SS14
17GUS-ZW-018	ERS14895986	2017	30.8478	SA3_20230502	NB02	SA3_20230502_barcode02	ERR14364137	3.02	Yes	47323_1#10.Treponema.ds2500000-reads	ERR13170773	2500000	72	0.0399563	Yes	Yes	South Africa	SS14
22GUS-CZ-028	ERS14895982	2022	30.6375	SA3_20230502	NB03	SA3_20230502_barcode03	ERR14364138	2.84	Yes	47323_1#11.Treponema.ds2500000-reads	ERR13170774	2500000	104.2	0.0380047	Yes	Yes	South Africa	SS14
19GUS-AH-030	ERS14895988	2019	30.8222	SA3_20230502	NB04	SA3_20230502_barcode04	ERR14364139	3.08	Yes	47323_1#12.Treponema.ds2500000-reads	ERR13170775	2500000	85.3	0.0390613	Yes	Yes	South Africa	SS14
GP-09-GUD-226	ERS14895983	2009	31.0532	SA3_20230502	NB05	SA3_20230502_barcode05	ERR14364140	2.12	No	47323_1#13.Treponema.ds2500000-reads	ERR13170776	2500000	72.7	0.0434436	Yes	Yes	South Africa	Nichols
GP-08-GUD-168	ERS14895985	2008	30.6553	SA3_20230502	NB06	SA3_20230502_barcode06	ERR14364141	2.5	Yes	47323_1#14.Treponema.ds2500000-reads	ERR13170777	2500000	49.7	0.0503269	Yes	Yes	South Africa	Nichols
GP10-GUD-156	ERS14895987	2010	30.8576	SA3_20230502	NB07	SA3_20230502_barcode07	ERR14364142	2.68	Yes	47323_1#15.Treponema.ds2024954-reads	ERR13170778	2024954	29.2	0.103845	Yes	Yes	South Africa	Nichols
GP12-GUD-128	ERS14895992	2012	31.0979	SA3_20230502	NB08	SA3_20230502_barcode08	ERR14364143	3.5	Yes	47323_1#16.Treponema.ds1040349-reads	ERR13170779	1040349	17.6	0.378229	No	No	South Africa	-
GP-08-GUD-174	ERS14895989	2008	30.6534	SA3_20230502	NB09	SA3_20230502_barcode09	ERR14364144	2.74	Yes	47323_1#17.Treponema.ds2500000-reads	ERR13170780	2500000	93.5	0.0392499	Yes	Yes	South Africa	Nichols
EL09-GUD-026	ERS14895990	2010	30.4924	SA3_20230502	NB10	SA3_20230502_barcode10	ERR14364145	2.34	Yes	47323_1#18.Treponema.ds2500000-reads	ERR13170781	2500000	54.2	0.048478	Yes	Yes	South Africa	Nichols
GP11-GUD-206	ERS14895991	2011	31.1316	SA3_20230502	NB11	SA3_20230502_barcode11	ERR14364146	2.54	Yes	47323_1#19.Treponema.ds2500000-reads	ERR13170782	2500000	57.9	0.0439631	Yes	Yes	South Africa	Nichols
GP-09-GUD-218	ERS14895993	2009	30.5873	SA3_20230502	NB12	SA3_20230502_barcode12	ERR14364147	2.86	Yes	47323_1#20.Treponema.ds2500000-reads	ERR13170783	2500000	194.6	0.0372711	Yes	Yes	South Africa	SS14
21GUS-SR-008	ERS14895994	2021	32.0181	SA3_20230502	NB13	SA3_20230502_barcode13	ERR14364148	2.22	Yes	47325_2#1.Treponema.ds580034-reads	ERR13170824	580034	8.5	0.875279	No	No	South Africa	-
21GUS-CZ-040	ERS14895995	2021	32.061	SA3_20230502	NB14	SA3_20230502_barcode14	ERR14364149	2.76	Yes	47325_2#2.Treponema.ds2500000-reads	ERR13170825	2500000	62.2	0.0406548	Yes	Yes	South Africa	SS14
20GUS-CZ-035	ERS14895996	2020	31.6775	SA3_20230502	NB15	SA3_20230502_barcode15	ERR14364150	3.34	Yes	47325_2#3.Treponema.ds1199856-reads	ERR13170826	1199856	22.9	0.193776	Yes	Yes	South Africa	SS14
21GUS-AH-034	ERS14895998	2021	31.2483	SA3_20230502	NB16	SA3_20230502_barcode16	ERR14364151	3.08	No	47325_2#4.Treponema.ds2500000-reads	ERR13170827	2500000	48.5	0.0443264	Yes	Yes	South Africa	SS14
21GUS-CZ-045	ERS14895997	2021	31.6584	SA3_20230502	NB17	SA3_20230502_barcode17	ERR14364152	2.38	Yes	47325_2#5.Treponema.ds409453-reads	ERR13170828	409453	-	-	No	No	South Africa	-
21GUS-CZ-061	ERS14895999	2021	31.8504	SA3_20230502	NB18	SA3_20230502_barcode18	ERR14364153	2.38	Yes	47325_2#6.Treponema.ds1796160-reads	ERR13170829	1796160	26.6	0.144629	Yes	Yes	South Africa	SS14
20GUS-CZ-052	ERS14896000	2020	32.24	SA3_20230502	NB19	SA3_20230502_barcode19	ERR14364154	2.98	Yes	47325_2#7.Treponema.ds910134-reads	ERR13170830	910134	14	0.560413	No	No	South Africa	-
GP13-GUD-022	ERS14896001	2013	31.2433	SA3_20230502	NB20	SA3_20230502_barcode20	ERR14364155	2.68	Yes	47325_2#8.Treponema.ds655036-reads	ERR13170831	655036	9.7	0.811215	No	No	South Africa	-
19GUS-AH-040	ERS14896002	2019	32.1021	SA3_20230502	NB21	SA3_20230502_barcode21	ERR14364156	2.4	Yes	47325_2#9.Treponema.ds426741-reads	ERR13170832	426741	6	0.960313	No	No	South Africa	-
GP13-GUD-060	ERS14896003	2013	31.3238	SA3_20230502	NB22	SA3_20230502_barcode22	ERR14364157	3.58	Yes	47325_2#10.Treponema.ds2500000-reads	ERR13170833	2500000	63.5	0.0398335	Yes	Yes	South Africa	SS14
KZN15-GUD-P1-014	ERS14896004	2016	32.2114	SA3_20230502	NB23	SA3_20230502_barcode23	ERR14364158	2.76	Yes	47325_2#11.Treponema.ds2500000-reads	ERR13170834	2500000	64.8	0.0431137	Yes	Yes	South Africa	SS14
KZN15-GUD-P1-057	ERS14896005	2016	31.1368	SA3_20230502	NB24	SA3_20230502_barcode24	ERR14364159	2.98	Yes	47325_2#12.Treponema.ds2500000-reads	ERR13170835	2500000	48	0.0476601	Yes	Yes	South Africa	SS14

## Sheet: Sheet4
ONT-reads-still-not-online-yet
TP_Discriminatory_SA1_20230426_barcode17
TP_Discriminatory_SA2_20230428_barcode08
TP_Discriminatory_SA2_20230428_barcode17
TP_Discriminatory_SA2_20230428_barcode19
TP_Discriminatory_SA2_20230428_barcode21
