# Supplementary material for: Phylo-Plex: a phylogenetically informed, low-cost amplicon sequencing platform for deployable high-resolution genomic epidemiology
Source: Nat Commun. 2026 Jul 9;17:5839. doi: 10.1038/s41467-026-75002-y (PMC13350907; doi:10.1038/s41467-026-75002-y)
Supplement: Supplementary file 6 — Supplementary Data 4 [file 41467_2026_75002_MOESM6_ESM.xlsx]

## Sheet: Sheet1
Sample Name	Extraction_ID	Technical_reps	Biological_reps	Individual.Conc.Nanodrop	mean.Concentration.Nanodrop	mean.260/280.Nanodrop	mean.260/230.Nanodrop	Hd_hhda.qPCR	Treponema_PolA.qPCR	HSV.qPCR	RNAseP.control.qPCR	Treponema_result.qPCR	HSV_result.qPCR	Hd_result.qPCR	AmpliSeq_PCR	PCR_Order	Amplicon_dilution	AmpliSeq_Seq_Ok	ONT_ENA_read_accession
mz454a	F4	-	mz454b	20.638	14.5755	1.945	1.085	Undetermined	25.3159	Undetermined	24.4281	Positive	Negative	Negative	Y	1	01:05:00	n	ERR14364168
mz406	A10	-	-	71.7	71.7	1.67	0.78	Undetermined	25.263	Undetermined	23.6775	Positive	Negative	Negative	Y	2	01:05:00	y	ERR14364160
mz409	A18	-	-	139.575	139.575	1.84	2.19	Undetermined	24.5738	Undetermined	21.5357	Positive	Negative	Negative	Y	3	01:05:00	y	ERR14364161
mz411	A20	-	-	12.427	12.427	1.47	1.35	Undetermined	35.2308	19.713	25.3519	Positive	Positive	Negative	Y	4	01:03:00	n	ERR14364162
mz461	B1	-	-	27.911	27.911	1.85	1.51	Undetermined	25.4046	Undetermined	24.4675	Positive	Negative	Negative	Y	5	01:05:00	y	ERR14364169
mz427	B21	-	-	36.096	36.096	2.18	1.87	Undetermined	29.6498	Undetermined	22.9841	Positive	Negative	Negative	Y	6	01:03:00	y	ERR14364163
mz475	C9	-	-	32.787	32.787	1.73	1.77	Undetermined	27.2531	32.7832	22.7489	Positive	Positive	Negative	Y	7	01:05:00	y	ERR14364170
mz443	C10	-	-	84.586	84.586	1.87	1.94	Undetermined	25.4484	Undetermined	20.9425	Positive	Negative	Negative	Y	8	01:05:00	y	ERR14364164
mz476a	D4	mz476b	-	46.171	46.171	2.1	1.81	Undetermined	23.7898	Undetermined	21.9359	Positive	Negative	Negative	Y	9	01:05:00	y	ERR14364171
mz477	D7	-	-	118.251	118.251	1.92	2.09	Undetermined	29.4198	Undetermined	20.0405	Positive	Negative	Negative	Y	10	01:03:00	y	ERR14364173
mz478	D10	-	-	244.616	244.616	1.89	2.07	Undetermined	21.9182	Undetermined	19.5361	Positive	Negative	Negative	Y	11	01:05:00	y	ERR14364174
mz479	D11	-	-	369.949	369.949	1.87	2.23	Undetermined	34.3894	Undetermined	18.3777	Positive	Negative	Negative	Y	12	01:03:00	n	ERR14364175
mz483	D17	-	-	104.335	104.335	1.94	1.89	Undetermined	23.1885	Undetermined	20.6078	Positive	Negative	Negative	Y	13	01:05:00	y	ERR14364176
mz446a	F13	mz446c	mz446b	8.695	8.2785	2.845	0.745	Undetermined	34.2466	Undetermined	29.2626	Positive	Negative	Negative	Y	14	01:03:00	n	ERR14364165
mz454b	A8	-	mz454a	8.513	14.5755	1.945	1.085	Undetermined	26.2338	39.7747	23.5131	Positive	Positive	Negative	Y	15	01:05:00	y	ERR14251070
mz446b	E5	-	mz446a,mz446c	7.862	8.2785	2.845	0.745	Undetermined	35.0685	Undetermined	26.4578	Positive	Negative	Negative	Y	16	01:03:00	n	ERR14364166
mz476b	D4r	mz476a	-	46.171	46.171	2.1	1.81	Undetermined	23.7898	Undetermined	21.9359	Positive	Negative	Negative	Y	17	01:05:00	y	ERR14364172
mz446c	F13r	mz446a	mz446b	8.695	8.2785	2.845	0.745	Undetermined	34.2466	Undetermined	29.2626	Positive	Negative	Negative	Y	18	01:03:00	n	ERR14364167
NTC	NTC	-	-	-	-	-	-	-	-	-	-	-	-	-	-	19	-	n	-
