# Supplementary material for: Phylo-Plex: a phylogenetically informed, low-cost amplicon sequencing platform for deployable high-resolution genomic epidemiology
Source: Nat Commun. 2026 Jul 9;17:5839. doi: 10.1038/s41467-026-75002-y (PMC13350907; doi:10.1038/s41467-026-75002-y)
Supplement: Supplementary file 7 — Supplementary Data 5 [file 41467_2026_75002_MOESM7_ESM.xlsx]

## Sheet: Full_Cost_Breakdown
Stage	Original PhyloPlex (single PCR, 24-plex)		4-gene_MLST (4 PCR rxns)				4-gene_MLST (multiplex PCR)
	per 24	per sample	per 24	per 48	per 96	per 192	per 24	per 48	per 96	per 192
PCR (varies by PCR rxn and sample count)	13.32	0.555	2.22	106.56	213.12	426.24	0.555	26.64	53.28	106.56
PCR Primers (varies by PCR rxn and sample count)	4.32	0.18	0.292881	0.585763	1.17153	2.34305	0.292881	0.585763	1.17153	2.34305
Library (varies by sample count)	209.56	8.73167	8.73167	419.12	838.24	69.8533	8.73167	17.4633	34.9267	69.8533
Sequencing (fixed)	64.32	2.68	2.68	64.32	64.32	64.32	64.32	64.32	64.32	64.32
Total (excluding plasticware)	291.52	12.1467	13.9245	590.586	1116.85	2169.38	73.8995	510.666	957.012	1849.7
Cost per sample	12.1467	12.1467	0.58019	12.3039	11.6339	11.2989	3.07915	10.6389	9.96887	9.63387
Stage	Original PhyloPlex (single PCR, 24-plex)		7-gene_MLST (7 PCR rxns)				7-gene_MLST (multiplex PCR)
	per 24	per sample	per 24	per 48	per 96	per 192	per 24	per 48	per 96	per 192
PCR (varies by PCR rxn and sample count)	13.32	0.555	3.885	186.48	372.96	745.92	0.555	26.64	53.28	106.56
PCR Primers (varies by PCR rxn and sample count)	4.32	0.18	0.512542	1.02508	2.05017	4.10034	0.512542	1.02508	2.05017	4.10034
Library (varies by sample count)	209.56	8.73167	8.73167	419.12	838.24	69.8533	8.73167	17.4633	34.9267	69.8533
Sequencing (fixed)	64.32	2.68	2.68	64.32	64.32	64.32	64.32	64.32	64.32	64.32
Total (excluding plasticware)	291.52	12.1467	15.8092	670.945	1277.57	2490.82	74.1192	511.105	957.89	1851.46
Cost per sample	12.1467	12.1467	0.658717	13.978	13.308	12.973	3.0883	10.648	9.97802	9.64302
