# Supplementary material for: Phylo-Plex: a phylogenetically informed, low-cost amplicon sequencing platform for deployable high-resolution genomic epidemiology
Source: Nat Commun. 2026 Jul 9;17:5839. doi: 10.1038/s41467-026-75002-y (PMC13350907; doi:10.1038/s41467-026-75002-y)
Supplement: Supplementary file 8 — Supplementary Data 6 [file 41467_2026_75002_MOESM8_ESM.csv]

region	refgenome	region.start	region.end	region.length	flanking.region.start	flanking.region.end	flanking.region.length
RC3	NC_002946.2	17213	17507	294	17010	17710	700
RC4	NC_002946.2	18649	18817	168	18383	19083	700
RC10	NC_002946.2	32587	32803	216	32345	33045	700
RC31	NC_002946.2	72850	73147	297	72648	73349	701
RC44	NC_002946.2	99865	100484	619	99824	100525	701
RC45	NC_002946.2	102487	102954	467	102370	103071	701
RC48	NC_002946.2	124534	125215	681	124524	125225	701
RC57	NC_002946.2	136721	136908	187	136464	137165	701
RC62	NC_002946.2	143035	143592	557	142963	143664	701
s162535	NC_002946.2	162535	162535	0	162185	162885	700
RC73	NC_002946.2	187315	187584	269	187099	187800	701
s190900	NC_002946.2	190900	190900	0	190550	191250	700
RC77	NC_002946.2	198538	198831	293	198334	199035	701
RC78	NC_002946.2	199830	199920	90	199525	200225	700
RC80	NC_002946.2	202891	203544	653	202867	203568	701
RC82	NC_002946.2	208136	208854	718	208145	208845	700
RC89	NC_002946.2	221171	221348	177	220909	221610	701
RC90	NC_002946.2	223964	224280	316	223772	224472	700
RC95	NC_002946.2	234286	234727	441	234156	234857	701
RC102	NC_002946.2	258802	259068	266	258585	259285	700
RC116	NC_002946.2	286498	286642	144	286220	286920	700
RC126	NC_002946.2	309027	309251	224	308789	309489	700
s316247	NC_002946.2	316247	316247	0	315897	316597	700
RC127	NC_002946.2	318696	318964	268	318480	319180	700
RC130	NC_002946.2	331581	331683	102	331282	331982	700
RC153	NC_002946.2	383742	383964	222	383503	384203	700
RC169	NC_002946.2	415514	416013	499	415413	416114	701
RC171	NC_002946.2	416801	416914	113	416507	417208	701
RC172	NC_002946.2	418223	418271	48	417897	418597	700
RC176	NC_002946.2	429514	429610	96	429212	429912	700
RC183	NC_002946.2	440903	441094	191	440648	441349	701
RC185	NC_002946.2	442342	442361	19	442001	442702	701
RC190	NC_002946.2	451336	451768	432	451202	451902	700
RC192	NC_002946.2	453944	454567	623	453905	454606	701
RC197	NC_002946.2	472669	472671	2	472320	473020	700
RC200	NC_002946.2	479327	479410	83	479018	479719	701
RC201	NC_002946.2	480208	480808	600	480158	480858	700
RC202	NC_002946.2	481381	481585	204	481133	481833	700
RC204	NC_002946.2	483063	483761	698	483062	483762	700
RC205	NC_002946.2	484352	484618	266	484135	484835	700
RC208	NC_002946.2	488515	488578	63	488196	488897	701
s488964	NC_002946.2	488964	488964	0	488614	489314	700
RC209	NC_002946.2	489621	489862	241	489391	490092	701
RC210	NC_002946.2	491468	491469	1	491118	491819	701
RC212	NC_002946.2	493676	493975	299	493475	494176	701
RC214	NC_002946.2	495422	495732	310	495227	495927	700
RC215	NC_002946.2	496786	497279	493	496682	497383	701
RC217	NC_002946.2	503314	503715	401	503164	503865	701
RC218	NC_002946.2	504318	504925	607	504271	504972	701
RC233	NC_002946.2	551732	552446	714	551739	552439	700
RC235	NC_002946.2	559037	559438	401	558887	559588	701
RC236	NC_002946.2	562454	562933	479	562343	563044	701
RC244	NC_002946.2	583348	583542	194	583095	583795	700
RC245	NC_002946.2	584112	584377	265	583894	584595	701
RC246	NC_002946.2	596128	596587	459	596007	596708	701
RC251	NC_002946.2	614570	614999	429	614434	615135	701
RC256	NC_002946.2	642225	642226	1	641875	642576	701
RC268	NC_002946.2	678075	678686	611	678030	678731	701
RC273	NC_002946.2	689791	689936	145	689513	690214	701
RC277	NC_002946.2	701011	701035	24	700673	701373	700
RC281	NC_002946.2	710026	710209	183	709767	710468	701
RC294	NC_002946.2	751993	752487	494	751890	752590	700
RC296	NC_002946.2	753596	753937	341	753416	754117	701
RC325	NC_002946.2	832641	833311	670	832626	833326	700
RC335	NC_002946.2	859758	859883	125	859470	860171	701
RC336	NC_002946.2	865505	865764	259	865284	865985	701
RC337	NC_002946.2	866421	866761	340	866241	866941	700
RC358	NC_002946.2	920316	920760	444	920188	920888	700
RC359	NC_002946.2	921691	922291	600	921641	922341	700
RC364	NC_002946.2	936397	936957	560	936327	937027	700
RC368	NC_002946.2	953356	953374	18	953015	953715	700
RC372	NC_002946.2	960140	960288	148	959864	960564	700
RC373	NC_002946.2	960629	960953	324	960441	961141	700
RC378	NC_002946.2	977094	977232	138	976813	977513	700
RC379	NC_002946.2	977551	977853	302	977352	978052	700
s983578	NC_002946.2	983578	983578	0	983228	983928	700
RC385	NC_002946.2	988944	989209	265	988726	989427	701
RC386	NC_002946.2	993438	993726	288	993232	993932	700
RC391	NC_002946.2	1003278	1003465	187	1003021	1003722	701
RC403	NC_002946.2	1034756	1035041	285	1034548	1035249	701
RC404	NC_002946.2	1035468	1036113	645	1035440	1036141	701
RC410	NC_002946.2	1047876	1048243	367	1047709	1048410	701
RC418	NC_002946.2	1056748	1057160	412	1056604	1057304	700
RC422	NC_002946.2	1078275	1078377	102	1077976	1078676	700
RC424	NC_002946.2	1089378	1089858	480	1089268	1089968	700
RC425	NC_002946.2	1090831	1091402	571	1090766	1091467	701
RC434	NC_002946.2	1127287	1127873	586	1127230	1127930	700
RC449	NC_002946.2	1184459	1185070	611	1184414	1185115	701
RC463	NC_002946.2	1229540	1229769	229	1229304	1230005	701
RC469	NC_002946.2	1235442	1235838	396	1235290	1235990	700
RC473	NC_002946.2	1238771	1239164	393	1238617	1239318	701
RC479	NC_002946.2	1248433	1248458	25	1248095	1248796	701
RC480	NC_002946.2	1250461	1250794	333	1250277	1250978	701
RC481	NC_002946.2	1255254	1255268	14	1254911	1255611	700
RC483	NC_002946.2	1269776	1270489	713	1269782	1270483	701
RC484	NC_002946.2	1272694	1273313	619	1272653	1273354	701
s1287653	NC_002946.2	1287653	1287653	0	1287303	1288003	700
RC491	NC_002946.2	1295676	1295817	141	1295396	1296097	701
RC492	NC_002946.2	1296393	1296555	162	1296124	1296824	700
RC493	NC_002946.2	1296993	1297072	79	1296682	1297383	701
s1297510	NC_002946.2	1297510	1297510	0	1297160	1297860	700
RC494	NC_002946.2	1297944	1297974	30	1297609	1298309	700
RC501	NC_002946.2	1311279	1311525	246	1311052	1311752	700
RC505	NC_002946.2	1321680	1321682	2	1321331	1322031	700
RC510	NC_002946.2	1333309	1333669	360	1333139	1333839	700
RC522	NC_002946.2	1364018	1364067	49	1363692	1364393	701
RC523	NC_002946.2	1367886	1368251	365	1367718	1368419	701
RC530	NC_002946.2	1389129	1389514	385	1388971	1389672	701
RC534	NC_002946.2	1396152	1396413	261	1395932	1396633	701
RC535	NC_002946.2	1398701	1398781	80	1398391	1399091	700
s1414469	NC_002946.2	1414469	1414469	0	1414119	1414819	700
RC545	NC_002946.2	1430729	1430780	51	1430404	1431105	701
RC546	NC_002946.2	1433293	1433837	544	1433215	1433915	700
RC551	NC_002946.2	1456917	1457194	277	1456705	1457406	701
RC557	NC_002946.2	1465009	1465172	163	1464740	1465441	701
RC561	NC_002946.2	1469570	1469808	238	1469339	1470039	700
RC573	NC_002946.2	1484255	1484612	357	1484083	1484784	701
RC579	NC_002946.2	1495174	1495779	605	1495126	1495827	701
RC587	NC_002946.2	1527106	1527571	465	1526988	1527689	701
RC592	NC_002946.2	1536652	1537187	535	1536569	1537270	701
RC593	NC_002946.2	1537499	1538106	607	1537452	1538153	701
RC599	NC_002946.2	1547956	1548415	459	1547835	1548536	701
RC626	NC_002946.2	1612001	1612299	298	1611800	1612500	700
RC629	NC_002946.2	1620764	1621422	658	1620743	1621443	700
RC634	NC_002946.2	1634022	1634417	395	1633869	1634570	701
RC638	NC_002946.2	1642139	1642557	418	1641998	1642698	700
RC647	NC_002946.2	1667799	1668151	352	1667625	1668325	700
RC651	NC_002946.2	1671847	1672132	285	1671639	1672340	701
RC654	NC_002946.2	1675069	1675130	61	1674749	1675450	701
RC659	NC_002946.2	1689594	1690090	496	1689492	1690192	700
RC663	NC_002946.2	1704624	1705087	463	1704505	1705206	701
RC676	NC_002946.2	1739629	1739894	265	1739411	1740112	701
RC685	NC_002946.2	1761480	1762124	644	1761452	1762152	700
RC688	NC_002946.2	1775260	1775557	297	1775058	1775759	701
RC690	NC_002946.2	1781900	1782486	586	1781843	1782543	700
RC695	NC_002946.2	1789183	1789521	338	1789002	1789702	700
RC700	NC_002946.2	1823378	1823988	610	1823333	1824033	700
RC705	NC_002946.2	1833516	1833722	206	1833269	1833969	700
RC707	NC_002946.2	1835346	1835784	438	1835215	1835915	700
RC711	NC_002946.2	1844822	1844888	66	1844505	1845205	700
RC719	NC_002946.2	1859320	1859442	122	1859031	1859731	700
RC722	NC_002946.2	1869351	1869621	270	1869136	1869836	700
RC724	NC_002946.2	1878653	1879147	494	1878550	1879250	700
RC726	NC_002946.2	1881271	1881894	623	1881232	1881933	701
RC731	NC_002946.2	1890805	1891494	689	1890799	1891500	701
s1896267	NC_002946.2	1896267	1896267	0	1895917	1896617	700
RC736	NC_002946.2	1898042	1898457	415	1897899	1898600	701
s1913241	NC_002946.2	1913241	1913241	0	1912891	1913591	700
s1914869	NC_002946.2	1914869	1914869	0	1914519	1915219	700
RC747	NC_002946.2	1927257	1927308	51	1926932	1927633	701
RC749	NC_002946.2	1929564	1929643	79	1929253	1929954	701
RC757	NC_002946.2	1939223	1939396	173	1938959	1939660	701
RC760	NC_002946.2	1943725	1943762	37	1943393	1944094	701
RC768	NC_002946.2	1969266	1969518	252	1969042	1969742	700
RC773	NC_002946.2	1992431	1992833	402	1992282	1992982	700
RC774	NC_002946.2	1994404	1994833	429	1994268	1994969	701
RC788	NC_002946.2	2017791	2018393	602	2017742	2018442	700
RC790	NC_002946.2	2023304	2023443	139	2023023	2023724	701
RC799	NC_002946.2	2040295	2040455	160	2040025	2040725	700
s2041638	NC_002946.2	2041638	2041638	0	2041288	2041988	700
RC804	NC_002946.2	2049089	2049811	722	2049100	2049800	700
RC806	NC_002946.2	2053286	2053989	703	2053287	2053988	701
RC810	NC_002946.2	2061903	2062098	195	2061650	2062351	701
RC812	NC_002946.2	2065012	2065286	274	2064799	2065499	700
RC813	NC_002946.2	2066235	2066344	109	2065939	2066640	701
s2115774	NC_002946.2	2115774	2115774	0	2115424	2116124	700
RC839	NC_002946.2	2133077	2133336	259	2132856	2133557	701
RC840	NC_002946.2	2135687	2136186	499	2135586	2136287	701
RC849	NC_002946.2	2151932	2152401	469	2151816	2152517	701
